# Supplementary material for: Shieldin and CST co-orchestrate DNA polymerase-dependent tailed-end joining reactions independently of 53BP1-governed repair pathway choice
Source: Nat Struct Mol Biol. 2024 Sep 3;32(1):86–97. doi: 10.1038/s41594-024-01381-9 (PMC11753365; doi:10.1038/s41594-024-01381-9)
Supplement: Supplementary file 3 — Statistical source data. [file 41594_2024_1381_MOESM3_ESM.xlsx]

## Sheet: Figure 1B
Total B220+ cells
	Mb1+/cre				Shld2-/-				Ctc1F/F Mb1+/cre
Spleen	74347800	82034928	73654200	83446884	139727686	110842732	103910985	170901426	78365760	90304830	74930508	88460010	98195706	111508848	107870828	145578960
Bone Marrow	7726320	7.01796e+06	7765548	7.52471e+06	9303228	9314595	11258790	8.51509e+06	8290800	9823611	7.07607e+06	7069304	9907028	8870400	1.14201e+07	12565380

## Sheet: Figure 1C
Absolute cell numbers (1leg)
Hardy Fraction	Mb1+/cre				Shld2-/-				Ctc1F/F Mb1+/cre
A	437342	360437	397129	304281	442765	503174	383878	247554	464644	474557	366642	316406	333034	378202	420803	307921
B	467925	359620	582078	375063	933913	693076	952370	1.08119e+06	620318	651864	445416	482840	740341	572383	630573	1.04896e+06
C	111120	100530	139563	130987	93098	180200	108863	137944	106119	173396	130318	103335	106499	147894	173123	236862
D	3.5936e+06	3.94314e+06	3.56547e+06	4.10801e+06	4.90183e+06	5.42312e+06	5.31636e+06	4.63607e+06	4.86299e+06	5.82482e+06	3.50137e+06	3.59484e+06	4.64528e+06	4713984	7.28668e+06	7.85237e+06
E	1.0794e+06	1.02731e+06	1.18632e+06	1.33588e+06	1.35355e+06	1.5306e+06	1.59587e+06	1.39238e+06	1.23683e+06	1.67907e+06	899324	844425	1.39188e+06	1.22412e+06	1.96372e+06	1.92191e+06
F	1.91527e+06	1.17495e+06	1.76644e+06	1.20296e+06	1.39943e+06	823569	2.70144e+06	1.74242e+06	941677	1.15977e+06	1.5888e+06	1.59838e+06	2.5105e+06	1.6651e+06	716707	1.20806e+06

## Sheet: Figure 1D
Per cent CSR relative to WT
	Mb1+/cre				Shld2-/-				Ctc1F/F Mb1+/cre
IgG1 (anti-CD40+IL-4)	95.02	104.98	98.67	101.33	16.24	18.13	14.98	12.73	23.65	19.48	13.88	16.14	17.27	16.86	19.89	17.54
IgG1 (LPS+IL-4)	104.5	95.5	103.94	96.06	16.23	19.64	17.35	15.66	19.67	17.73	11.08	11.65	18.35	17.53	17.89	19.39
IgE (LPS+IL-4)	87.68	112.32	74.71	125.29	9.16	16.89	18.45	12.22	15.1	14.44	10.15	8.15	5.84	4.15	4.38	12.07
IgG2b (LPS)	92.77	107.23	115.77	84.23	27.88	29.98	32.97	32.19	30.27	41	22.93	39.91	35.72	35.5	41.12	32.52
IgG3 (LPS)	95.37	104.63	99.15	100.85	28.4	29.45	30.08	28.78	30.49	31.39	24.42	37.62	38.19	37.96	43.8	35.69

## Sheet: Figure 1F
Per cent IgG1+ cells
Cell division	Mb1+/cre				Shld2-/-				Ctc1F/F Mb1+/cre
0	2.77	2.99	18.5	14.5	0.99	0.56	1.87	1.23	0.26	0.52	0.42	0.75	0.85	6.67	2.33
1	6.3	5.87	24.2	14.9	0.74	1.51	3.83	2.09	1.02	0.8	1.02	0.49	1.6	4.66	2.66
2	10.7	8.47	21.4	24.2	1.82	1.32	2.12	2.62	1.51	2.07	1.15	1.62	1.41	4.49	3.82
3	15.6	15.5	28.7	32.1	2.63	1.83	2.72	4.52	2.41	3.28	3.28	2.88	3.03	6.73	4.88
4	24.4	25.5	40.3	47.8	4.05	4.31	5.4	6.32	3.47	5.6	4.62	4.94	5.28	9.79	8.16
5	35.6	33.6	51.6	57.3	6.31	6.37	9.13	9.87	4.52	7.59	6.65	6.57	7.48	13.3	12
6	31	29.7	55.7	58.2	5.06	4.6	10.1	10.7	3.02	5.02	5.07	4.88	5.26	13.8	11.6

## Sheet: Figure 1H
anti NP25 IgM (AU)
Day Post immunisation	WT				53bp1-/-				Shld2-/-
0	0.222977	4.27105	6.21842	1.63859	2.55661	1.52795	3.64554	8.11462	10.9285	1.63859	2.43899	11.072
7	584.228	382.518	601.895	1379.01	663.526	612.972	462.43	947.692	534.325	833.378	1215.34	1277.75
14	829.012	557.132	1177.83		1275.57	1257.62	696.77		1055.15	691.006	1378.73	1164.92
21	450.35	339.608	838.262	1109.98	656.058	523.694	223.879	964.706	516.943	369.827	729.978	678.996
28	427.027	260.408	563.951	1250.56	717.878	394.338	253.175	810.554	285.823	456.503	402.943	394.802
anti NP25 IgG1 (AU)
Day Post immunisation	WT				53bp1-/-				Shld2-/-
0	184.312	152.429	150.932	156.933	59.9547	74.797	55.9798	45.5513		209.133	220.127	182.776
7	54645	49325.7	44362.1	48816.7	5216.65	7492.31	2481.16	3800.93	7559.17	8517.67	17016	10556.4
14	267427	218740	219562	244405	27644.4	63380.3	49631.4	35669.9	95992.4	57615.2	88778	54150.2
21	496142	626556	272159	301255	59589.9	90174.5	84538.6	88785.6	131829	93812.8	192138	118007
28	191090	281689	496955	502388	71055.8	55494.2	69586.8	67185.7	55032.4	77064.5	95188.8	177180
