# Supplementary material for: Shieldin and CST co-orchestrate DNA polymerase-dependent tailed-end joining reactions independently of 53BP1-governed repair pathway choice
Source: Nat Struct Mol Biol. 2024 Sep 3;32(1):86–97. doi: 10.1038/s41594-024-01381-9 (PMC11753365; doi:10.1038/s41594-024-01381-9)
Supplement: Supplementary file 6 — Statistical source data. [file 41594_2024_1381_MOESM6_ESM.xlsx]

## Sheet: Figure 3B
Total B220+ cells
	Mb1+/cre				Rev7F/F Mb1+/cre						Rev3F/F Mb1+/cre
Spleen	69380696	87204798	104942360	74777850	68005568	94169673	81943092	86769504	120618366	83484910	24869151	2.56293e+07	35001470	37527336	51010050	29859840
Bone Marrow	6949080	8015112	8659684	8468642	6.95578e+06	5270801	6.39258e+06	6448280	6578055	5659758	3370341	3.78847e+06	2.11449e+06	3.37561e+06	2.96653e+06	3.21204e+06

## Sheet: Figure 3D
Per cent IgG1+ cells
Cell division	Mb1+/cre				Rev7F/F Mb1+/cre					Rev3F/F Mb1+/cre
0	7.57576	10.7143	1.65289	2.21774	2.92165	0.934579	0.275229	1.18798	0.827967	2.85714	1.51099	3.39623	0.656234	1.13139	0.912328
1	9.39044	24.0808	7.79537	5.62331	2.78174	2.07612	0.821355	1.51188	1.32094	1.566	1.3245	2.38095	1.20664	2.2003	3.0303
2	21.1057	42.2583	16.4797	6.70206	4.20858	3.78289	0.852619	1.42259	2.90142	1.89621	2.56148	2.4819	2.46253	3.83669	10.0561
3	38.5483	55.603	33.9424	13.0903	10.7529	8.62338	1.65289	3.33863	5.40013	6.50076	6.66936	8.37941	9.3215	10.3132	18.6498
4	52.7063	61.4328	44.9759	29.7875	16.0829	12.3761	3.87674	6.49706	6.92042	16.2067	13.9546	17.4444	21.1325	22.8002	22.9075
5	53.4431	60.1609	48.9008	45.6281	20.0834	11.3821	6.63922	9.60069	7.57098	27.7234	21.9012	25.2752	25.8613	28.6688	27.7574
6	47.9522	52.5543	40.2239	44.4819	32.8369	8.73908	6.501	8.40784	6.15168	27.7872	21.0214	24.4622	24.7274	26.1128	26.8772

## Sheet: Figure 3E
Per cent CSR relative to control
	Mb1+/cre				Rev7F/F Mb1+/cre					Rev3F/F Mb1+/cre
IgG1 (anti-CD40+IL-4)	92.99	107.01	102.15	97.85	27.82	12.77	14.39	15.38	17.87	39.19	32.69	37.16	51.4	48.17	42.15
IgG1 (LPS+IL-4)	93.18	106.82	101.97	98.03	30.99	20.25	14.72	17.02	14.19	41.74	32.02	39.88	44.94	56.18	49.16
IgE (LPS+IL-4)	100		124.45	75.55	26.54		12.75	15.76	9.73	37.96	33.39	33.04	55.16	67.67	51.91
IgG2b (LPS)	100		107.15	92.85	39.55		46.96	22.4	35.09	28.22		44.25	33.47	19.43	29.42
IgG3 (LPS)	100		108.17	91.83	39.65		22.46	21.54	26.89	33.45		26.37	27.35	20.63	21.08

## Sheet: Figure 3G
Per cent CSR relative to control
	Mb1+/cre									Rev7F/F Mb1+/cre						Rev3F/F Mb1+/cre								Re7 F/F Rev3F/F Mb1+/cre
IgG1 (anti-CD40+IL-4)	104.99	99.38	95.63	104.55	95.45	102.55	97.45	101.92	98.08	14.3	14.93	10.91	15.02	14.65	13.32	64.45	75.88	26.82	46.82	50.06	50.55		43.71	18.25	17.71	12.32	15.98	15.68	12.88	11.71	12.78	10.98
IgG1 (LPS+IL-4)	109.88	102.64	87.48	106.42	93.58	107.24	92.76	96.29	103.71	15.77	14.63	10.01	13.42	12.36	12.13	44.56	64.15	35.12	62.12	53.06	40.45	58.13	65.81	13.48	16.7	11.35	12.29	8.99	10.95	8.53	14.1	10.02
IgE (LPS+IL-4)	96.69	104.93	98.39	115.84	84.16	122.98	77.02	100.41	99.59	2.89	3.55	11.28	13.02	15.74	19.57	39.64		21.69	43.38	31.91	35.32	35.57	35.57	6.36	8.9	33.84	36.88	36.44	18.72	18.3	15.32	14.47
IgG2b (LPS)	114.82	91.37	93.8	91.16	108.84	98.24	101.76	101.32	98.68	21.83	21.83	38.61	27.9			18.87	17.25	24.16	31.63	56.18	48.82		40.84	16.17	18.87		17.68	27.15			45.29	39.71
IgG3 (LPS)	107.35	114.34	78.31	94.17	105.83	96.05	103.95	97.43	102.57	20.98	20.38	20.5	17.55	35.91	22.43	21.29	21.9	20.36	20.9	36.76	29.07	42.93	50.9	23.57	24.63	25.59	27.46	22.77	25.59	31.7	28.23	21.17

## Sheet: Figure 3H
Per cent CSR relative to control
	Mb1+/cre									Shld2-/-							Rev3F/F Mb1+/cre								Shld2-/- Rev3F/F Mb1+/cre
IgG1 (anti-CD40+IL-4)	104.99	99.38	95.63	104.55	95.45	102.55	97.45	101.92	98.08	15.66	14.7	10.38	10.45	16.01	16.29	12.45	64.45	75.88	26.82	46.82	50.06	50.55		43.71	15.36	13.58	10.13	10.43	11.62	10.17
IgG1 (LPS+IL-4)	109.88	102.64	87.48	106.42	93.58	107.24	92.76	96.29	103.71	16.12	14.39	16.77	16.59	15.19	16.93	12.22	44.56	64.15	35.12	62.12	53.06	40.45	58.13	65.81	11.72	10.54	8.46	16.54	16.01	14.29
IgE (LPS+IL-4)	96.69	104.93	98.39	115.84	84.16	122.98	77.02	100.41	99.59	15.62	27.77	14.89	22.13	33.93	37.76	31.19	39.64		21.69	43.38	31.91	35.32	35.57	35.57	18.22	18.3	16.6	23.26	25.44	25.17
IgG2b (LPS)	114.82	91.37	93.8	91.16	108.84	98.24	101.76	101.32	98.68	35.62	35.37	21.47	35.59	34.73	40.84	36.77	18.87	17.25	24.16	31.63	56.18	48.82		40.84	20.92	66.47	35.29	27.43	31.86	27.9
IgG3 (LPS)	107.35	114.34	78.31	94.17	105.83	96.05	103.95	97.43	102.57	27.46	32.02	30.54	38.97	16.2	14.14	11.31	21.29	21.9	20.36	20.9	36.76	29.07	42.93	50.9	23.71	29.7	33.39	10.28	9.77	18.51
