# Supplementary material for: Shieldin and CST co-orchestrate DNA polymerase-dependent tailed-end joining reactions independently of 53BP1-governed repair pathway choice
Source: Nat Struct Mol Biol. 2024 Sep 3;32(1):86–97. doi: 10.1038/s41594-024-01381-9 (PMC11753365; doi:10.1038/s41594-024-01381-9)
Supplement: Supplementary file 7 — Statistical source data. [file 41594_2024_1381_MOESM7_ESM.xlsx]

## Sheet: Figure 4A
Absolute cell number (per leg)
Hardy Fraction	Mb1+/cre				Rev7F/F Mb1+/cre						Rev3F/F Mb1+/cre
A	324274	378882	249081	258157	349705	214429	344003	219463	254672	239537	291542	280493	192886	262603	263665	319050
B	448499	418441	658767	379040	312605	358792	388803	537193	688113	387962	315574	481646	140600	290590	286451	427129
C	24683.6	72084.3	51258.8	44597	22809.8	28449.6	60240.5	60434.2	52432.4	105073	23525.7	37105.2	48770.6	39956.2	96351.7	115861
D	3367161	3.99263e+06	4.31548e+06	3.68386e+06	3.47029e+06	2539218	3.0413e+06	3.23213e+06	4.0734e+06	3.28253e+06	2.07568e+06	2.30067e+06	1.224e+06	1.92463e+06	2.41869e+06	2.61301e+06
E	1075536	1.0283e+06	1.27828e+06	1.01405e+06	953241	747915	913503	696058	1.06646e+06	703399	360286	336612	241839	268019	338617	450519
F	1649970	2.04241e+06	4601817	3.21644e+06	1.80057e+06	1.31578e+06	1.59306e+06	2.10633e+06	2.86261e+06	1.33219e+06	250318	285682	174387	359912	464389	1.028e+06

## Sheet: Figure 4B
Total B220+ cells
	Rev3+/+ Mb1+/cre tp53+/+								Rev3+/+ Mb1+/cre tp53F/F						Rev3F/F Mb1+/cre tp53+/+								Rev3F/F Mb1+/cre tp53F/F
Spleen	85103088	90841894	77676690	56943744	58843800	71985888	75312900	94498950	94922612	162189100	82645704	95358984	70740480	92781000	36717824	40946400	34690880	56915250	18835740	28664460	81146470	44688000	88968672	78146775	102361896	79009368	92481792	57689964	57637800	47981632	90111000	72185904	68676312	64508268
Bone Marrow	7964768	7454510	5901210	5983575	8476812	8422570	10565952	6187335	10100550	1.16797e+07	10311168	9272230	6893250	8235170	3683358	4100265	5223328	4998708	4061400	4.35585e+06	7.16771e+06	3853080	5878866	4921968	6246800	7608964	6375248	7612640	5424870	8208640	4471416	4834791	6914160

## Sheet: Figure 4C
Absolute cell number (per leg)
Hardy Fraction	Rev3+/+ Mb1+/cre tp53+/+									Rev3+/+ Mb1+/cre tp53F/F						Rev3F/F Mb1+/cre tp53+/+							Rev3F/F Mb1+/cre tp53F/F
A	320532	326494	338540	290379	524934	577950	795252	634213	873358	321540	385807	629271	569024	573157	746245	395462	290070	472601	428127	685129	802824	661734	159328	204626	480499	415166	525836	557548	459486	638396	583044	429734	639231
B	548648	726712	866956	614548	994095	1.10115e+06	1.38109e+06	1.05702e+06	1.24608e+06	826218	884722	1.08364e+06	1.22976e+06	908291	1.35439e+06	449064	469484	658728	709285	753970	774288	563368	876306	441601	842542	927319	893566	1.17085e+06	731634	1.34086e+06	784153	676661	1.23524e+06
C	290117	437833	263472	150997	115650	340686	466548	260341	295530	244650	272699	179656	279301	420823	314974	331140	297590	483930	456882	190132	319608	568734	222554	100808	343690	355614	527613	184568	658218	297461	317717	257841	409472
D	3.44323e+06	3.52465e+06	2.31918e+06	2759484	4.58957e+06	4.2096e+06	5.73367e+06	2.70555e+06	2.89779e+06	6.00036e+06	7.33106e+06	6.20719e+06	4.86746e+06	3161613	3.95453e+06	2.02581e+06	2.56801e+06	2.74165e+06	2.67273e+06	1.89166e+06	1.97254e+06	1.54142e+06	3.86926e+06	3.18067e+06	3181988	3.71597e+06	3.67075e+06	3.64055e+06	2.59013e+06	4.54441e+06	2.13653e+06	2.53084e+06	3.2561e+06
E	930420	909587	555358	891905	1.08629e+06	1.06669e+06	1.1703e+06	828315	718298	1.6229e+06	1.83021e+06	1.29976e+06	883697	747474	755165	297987	327830	422626	448307	228238	263324	228584	507135	563025	494467	663777	423933	657794	344105	655049	295071	394373	461243
F	2.41094e+06	1.55587e+06	1.55056e+06	1.25655e+06	1.08629e+06	1.04764e+06	942520	616034	1.29392e+06	1.15796e+06	1.07359e+06	802352	1.36831e+06	1131312	1.04916e+06	179042	138417	433463	288833	257304	157037	250836	323064	457983	883631	1.52313e+06	448040	1.36095e+06	1.2079e+06	643352	295071	493823	831150

## Sheet: Figure 4D
Absolute cell number (one leg)
Bone Marrow	Mb1+/cre											Rev3F/F Mb1+/cre						53bp1-/-				MD4+/Tg												Rev3F/F Mb1+/cre MD4+/Tg					53bp1-/- MD4+/Tg
WT antigen receptors	797158	838372	1.21407e+06	1.08315e+06	573453	1.16895e+06	679175	2.06558e+06	1.12025e+06	1.53469e+06	1.38272e+06	187851	189385	157127	132638	197954	301125	666047	410530	294094	447942
IgHEL antigen receptors																						900266	1.24634e+06	1.03984e+06	737366	1.4913e+06	1.32853e+06	1.53336e+06	471746	509620	769215	885506	974303	188210	300371	378782	249199	389898	650090	655034	748286	1.05258e+06	668572	1.04789e+06	588269
