# Supplementary material for: Shieldin and CST co-orchestrate DNA polymerase-dependent tailed-end joining reactions independently of 53BP1-governed repair pathway choice
Source: Nat Struct Mol Biol. 2024 Sep 3;32(1):86–97. doi: 10.1038/s41594-024-01381-9 (PMC11753365; doi:10.1038/s41594-024-01381-9)
Supplement: Supplementary file 8 — Statistical source data. [file 41594_2024_1381_MOESM8_ESM.xlsx]

## Sheet: Figure 5C
Viabiliaty relative to DMSO
	X	WT			BRCA1+/- 53BP1-/- Cl 3			BRCA1+/- 53BP1-/- Cl 5			BRCA1-/- 53BP1-/- Cl 2			BRCA1-/- 53BP1-/- Cl 4
	Olaparib (nM)
0	1e-17	1	1	1	1	1	1	1	1	1	1	1	1	1	1	1
0.03125	0.03125	0.921	1.025	0.988	1.013	0.938	0.933	0.972	0.984	0.894	0.914	0.998	0.952	1.02	0.969	0.993
0.125	0.125	1.007	1.047	1.029	1.001	0.955	0.952	1.037	0.957	0.953	0.966	0.98	0.998	1.055	0.966	1.005
0.5	0.5	0.941	1.053	1.019	0.98	0.952	0.88	1.013	0.96	0.931	0.926	1.017	0.924	1.004	0.862	0.969
2	2	1.024	1.042	1.036	0.975	0.842	0.956	1.039	0.896	0.897	0.897	1.004	0.935	1.058	0.863	0.885
8	8	0.997	1.037	1.047	0.991	0.973	0.835	1.012	0.899	0.929	0.793	0.982	0.905	1.005	0.756	0.823
32	32	0.978	1.057	1.011	0.94	0.867	0.863	1.028	0.87	0.922	0.464	0.901	0.851	0.979	0.833	0.809
125	125	1.014	1.046	1.015	0.989	0.908	0.887	1.021	0.779	0.861	0.278	0.738	0.775	0.839	0.857	0.604
512	512	0.887	1.019	1.001	0.954	0.786	0.93	0.977	0.729	0.732	0.089	0.322	0.515	0.531	0.587	0.343
2048	2048	0.84	0.799	0.968	0.962	0.791	0.72	0.726	0.747	0.696	0.015	0.025	0.101	0.082	0.078	0.041

## Sheet: Figure 5E
Rad51 foci per edu+ nucleus (abcam antibody)
Repeat 1				Repeat 2				Repeat 3
WT	53BP1	DKO2	DKO4	WT	53BP1	DKO2	DKO4	WT	53BP1	DKO2	DKO4
22	22	32	26	14	7	19	105	70	0	36	5
67	68	25	3	50	32	72	83	30	21	42	14
50	56	34	52	4	44	78	21	90	32	102	5
17	22	33	0	60	34	3	73	70	20	116	68
73	30	65	17	4	29	63	64	43	29	56	99
4	49	48	21	84	27	47	45	68	33	88	60
46	60	60	24	86	58	65	69	81	26	97	58
2	56	99	82	110	36	50	8	68	43	100	127
48	37	0	0	81	79	57	113	52	64	61	137
52	22	45	55	74	48	44	14	1	51	71	31
3	42	19	53	46	39	41	62	53	26	60	11
55	2	118	49	36	14	76	49	85	59	1	41
56	3	21	42	44	19	57	67	106	33	11	35
0	24	29	36	47	6	40	84	22	47	31	20
55	20	110	52	54	13	49	93	9	63	19	8
58	23	45	0	23	20	64	85	73	61	11	20
21	24	56	81	46	19	44	115	89	0	18	59
0	59	18	82	33	35	0	71	53	49	26	181
34	10	64	23	0	37	9	34	76	4	75	103
40	25	58	18	0	38	0	47	0	38	75	62
23	26	36	8	50	9	33	1	80	3	34	24
0	31	53	36	28	43	41	25	70	6	110	64
58	43	96	48	121	1	31	37	83	29	31	20
54	52	77	76	99	56	87	49	42	28	85	36
58	50	82	28	38	59	45	71	29	35	101	59
89	55	110	78	105	52	10	14	0	14	44	150
57	0	35	99	72	16	57	40	37	10	106	64
0	27	15	92	53	84	19	41	55	0	56	119
42	37	12	50	40	48	1	66	81	32	94	24
27	50	38	74	0	55	76	8	64	17	3	80
72	66	13	95	38	4	38	119	29	0	18	3
69	45	39	52	63	25	35	63	44	23	10	44
69	10	27	61	90	25	81	92	39	52	19	30
49	41	29	36	98	26	4	35	52	9	27	24
54	58	114	10	34	5	69	118	0	6	0	46
34	15	65	77	19	37	83	62	68	38	115	114
48	30	61	37	68	0	23	37	0	25	136	23
53	73	0	104	64	23	30	70	68	72	20	70
43	16	46	27	2	71	69	77	0	57	82	22
40	29	38	25	74	16	78	50	0	70	125	91
63	42	118	97	30	13	29	30	62	35	36	85
58	54	46	60	51	41	24	75	63	64	92	43
0	59	44	34	36	50	40	49	33	47	61	82
12	81	96	65	58	36	104	70	0	2	62	96
50	44	83	26	32	64	69	60	71	16	78	135
40	53	71	48	0	54	22	28	53	12	67	66
43	28	7	80	0	41	36	99	34	32	71	13
67	41	29	2	87	71	76	52	45	23	19	36
69	16	32	43	0	25	39	82	29	35	43	38
54	51	12	142	52	44	62	71	42	23	10	93
42	11	60	41	0	51	76	9	57	57	33	38
47	0	23	102	26	26	83	225	116	47	69	97
0	36	51	43	68	58	89	28	40	35	122	14
45	11	33	43	0	32	78	33	52	25	33	85
1	27	45	34	21	39	89	38	85	24	69	98
36	46	47	18	67	21	39	45	64	37	21	92
30	85	50	22	46	0	87	73	68	62	74	139
36	8	61	49	69	37	69	56	2	13	64	24
94	91	79	71	51	27	36	3	0	87	69	24
12	33	58	58	84	0	0	94	0	0	47	85
58	59	53	22	54	51	74	43	21	22	73	57
25	43	52	93	60	65	58	34	0	1	56	35
59	9	58	89	91	37	0	42	1	22	66	22
89	0	71	27	66	32	63	14	79	28	19	35
45	47	91	116	56	65	66	72	65	11	28	57
58	69	55	87	97	33	66	40	69	13	32	61
6	74	56	93	14	45	18	37	47	53	0	11
51	16	58	61	33	60	88	10	126	55	53	97
68	21	45	49	80	14	18	86	39	71	85	38
70	57	9	96	80	47	25	11	92	58	71	54
25	48	26	83	51	8	91	48	86	46	45	138
51	51	28	66	77	13	10	103	62	36	33	55
68	61	42	0	66	26	81	85	104	48	100	102
103	79	25	3	69	37	76	83	34	2	77	127
53	78	98	77	22	25	6	86	26	34	87	10
48	62	108	0	47	0	21	60	47	1	58	45
65	41	88	0	96	59	109	10	38	6	90	23
23	19	88	88	41	29	14	33	2	14	73	40
41	5	26	37	61	35	24	1	48	11	73	60
67	22	104	52	62	36	3	61	38	52	81	92
34	46	118	22	65	30	90	80	41	18	65	136
23	29	44	1	36	21	59	103	89	6	70	110
21	56	102	24	22	8	33	67	0	23	65	135
21	80	25	84	52	14	30	37	33	10	32	92
29	62	48	0	45	52	42	116	97	73	87	55
67	85	43	53	15	60	11	141	66	20	76	57
25	46	63	53	0	56	3	10	0	48	52	15
18	19	3	41	20	86	8	18	21	42	85	73
23	27	71	0	1	11	16	74	91	34	29	22
61	44	17	64	24	10	31	54	49	7	55	98
47	10	71	38	58	8	44	75	76	6	111	101
44	3	51	54	87	31	27	37	68	1	0	115
35	0	106	87	42	41	40	113	32	21	70	40
11	1	70	19	74	31	96	1	0	53	64	66
18	21	108	106	74	71	93	117	28	14	80	116
25	7	68	109	72	53	125	92	24	27	88	73
50	11	37	105	0	23	101	78	77	37	16	83
45	11	129	0	79	22	114	56	73	0	38	27
7	2	55	0	83	20	3	28	181	40	2	10
38	0	74	35	121	23	110	62	33	65	50	16
60	27	79	31	44	19	26	28	45	35	39	62
68	23	18	64	40	17	6	57	63	10	17	122
80	26	17	54	24	11	3	72	0	92	56	66
4	2	43	35	6	18	13	92	1	0	30	101
59	0	41	2	0	40	39	0	62	34	72	94
7	32	37	27	39	16	13	107	28	70	57	89
44	75	41	29	66	22	107	101	54	32	53	52
19	0	82	12	79	21	51	28	84	89	16	88
29	32	31	0	103	20	23		42	50	86	14
59	51	107	58	56	28	39		59	2	81	16
47	13	28	14	50	82	62		22	1	62	15
38	40	64	10	71	24	101		22	38	79	92
29	16	82	11	56	48	72		12	56	48	65
51	9	59	0	26	53	57		1	43	45	60
50	10	70	37	0	54	47		0	49	66	52
28	49	35	3	51	49	50		43	77	25	37
60	31	51	45	52	52	41		48	26	10	83
40	39	49	16	85	9	40		62	49	42	4
49	58	13	4	42	8	76		1	85	22	38
30	37	47	1	56	44	73		86	58	16	18
24	24	50	77	57	17	22		0	68	87	54
36	21	18	86	62	47	13		56	47	0	31
51	51	78	33	61	30	5		78	34	76	89
24	6	30	53	64	0	15		72	22	82	83
45	22	95	58	1	28	45		83	2	57	125
2	35	106	68	12	45	95		58	1	84	52
64	36	43	0	64	53	47		31	66	28	31
37	49	2	61	65	65	24		34	37	64	44
14	49	66	8	56	68	106		0	70	30	59
51	66	0	73	86	12	59		89	35	39	82
106	59	52	36	41	44	105		18	40	90	9
49	7	0	44	46	4	94		0	18	39	0
19	15	13	46	59	30	0		51	45	13	18
51	14	41	75	32	52	67		47	52	28	5
44	12	76	24	21	42	0		46	27	45	7
46	62	34	29	39	80	83		62	24	5	60
46	36	40	43	0	37	88		95	22	50	54
64	38	68	6	49	41	0		55	50	4	54
27	55	67	11	28	52	3		0	52	18	25
70	26	14	19	65	13	2		0	81	32	39
20	36	72	74	86	11	40		48	19	33	97
58	30	12	24	62	64	23		63	45	28	17
75	36	13	33	49	73	20		33	45	27	74
97	64	47	0	69	0	53		73	53	15	28
72	46	38	8	37	33	68		58	22	24	123
93	6	86	26	59	7	60		0	31	60	47
69	64	37	14	88	23	23		36	43	16	64
72	22	31	32	81	26	101		88	51	72	18
57	84	23	56	35	26	64		58	46	54	54
115	37	96	65	57	29	56		41	46	34	31
0	58	72	89	0	38	28		70	29	73	149
43	88	84	9	49	15	94		51	54	55	30
	41	37	24	70	78	69		87	29	9	94
	35	12	15	0	55	70		21	22	31	61
	76	74	42	22	39	0		22	34	19	13
	21	77	0	20	22	64		77	59	82	39
	54	88	38	66	80	61		0	35	26	25
	19		48	65	50	83		47	63	103	11
	31		26	11	40	20		59	73	38	0
	36		38	24	50	31		55	41	35	35
	36		22	0	41	0		0	36	81	4
	50		41	76	28	10		57	49	49	11
			11	46	5	21		12	43	10	1
			8	30	27	22		37	22	97	48
			101	70	3	3		43	119	56	1
			70	31	72	55		38	40	81	10
			124	26	80	0		50	72	47	25
			63	26	29	36		33	22	36	0
			73	41	14	21		0	60	37	61
			20	45	23	83		72	24	27	50
			59	68	64	76		122	38	68	83
			11	71	38	38		96	8	46	75
			65	97	33	88		1	0	7	21
			84	25	40	135		59	7	25	84
			50	90	8	30		85	30	89	7
			24	1	12	0		71	69	62	117
			51	72	76	96		49	31	44	133
			0		59	0		54	60	50
			23		0	50		64		77
			8		46	88				26
			65		5	29				46
			22		42	46				32
			11		16	2				0
			1		20	37				34
			26		9	28				106
			12		0	32				7
			89		31	103				16
			5		0	12				67
			10		25	31				7
			42		17	43				52
			46		42	94				85
			58		26	54				113
			30		58	48				56
			77		86	93				51
			96		13	40				65
			70		34	79				156
			56		70	93				68
			74		30	63				6
			25			29				0
			33			4				0
			59			8				25
			4			75				8
			80			49				68
			32			31				49
			44			31				53
			44			87				70
			172			0				107
			41			46				38
			143			71				73
			55			54				48
			5			10				69
			23			49				92
			129			51				93
			17			32				37
			7			52				122
			32			39				47
			0			71				30
			11			53				83
			84			20				6
			73			47
			80			135
			58			116
			117			96
			35			50
			63			117
			89			5
			30
			42
			45
			111
			64
			0
			30
			100
			1
			32
			56
			24
			3
			18
			9

## Sheet: Figure 5F
Viabiliaty relative to DMSO
	X	BARDAID/AID			BARDΔ/Δ			BARDΔ/Δ53BP1-/-			BARDΔ/ΔSHLD3_5-/-			BARDΔ/ΔSHLD3_34-/-			BARDΔ/ΔSHLD3_42-/-
	Olaparib (nM)
0	1e-17	1	1	1	1	1	1	1	1	1	1	1	1	1	1	1	1	1	1
0.03125	0.03125	1.055	1.031	1.001	1.016	1.001	1.018	1.034	0.972	1.016	1.003	1.005	1.033	1.036	0.988	0.973	1.036	1.023	0.997
0.125	0.125	1.051	1.046	0.977	0.894	0.928	0.935	1.02	1.015	1.001	0.987	1.025	1.031	0.982	1.001	0.949	1.022	1.042	1.009
0.5	0.5	1.013	1.074	1.008	0.531	0.722	0.671	1.009	0.995	1.022	0.904	0.951	0.978	0.905	0.915	0.918	0.981	0.957	0.982
2	2	1.016	1.068	1.013	0.277	0.405	0.423	0.958	0.96	0.975	0.67	0.869	0.823	0.71	0.729	0.733	0.829	0.837	0.812
8	8	1	1.017	0.983	0.093	0.191	0.236	0.782	0.82	0.857	0.434	0.691	0.663	0.453	0.549	0.539	0.651	0.638	0.607
32	32	0.9	0.964	0.906	0.055	0.142	0.165	0.605	0.741	0.772	0.259	0.548	0.5	0.309	0.426	0.435	0.489	0.48	0.486
125	125	0.783	0.862	0.878	0.032	0.099	0.116	0.397	0.643	0.587	0.208	0.436	0.396	0.231	0.33	0.376	0.41	0.369	0.409
512	512	0.374	0.585	0.613	0.026	0.071	0.094	0.144	0.349	0.346	0.152	0.304	0.276	0.213	0.227	0.287	0.314	0.283	0.315
2048	2048	0.029	0.053	0.074	0.021	0.049	0.098	0.045	0.09	0.076	0.122	0.221	0.199	0.2	0.175	0.223	0.288	0.207	0.254

## Sheet: Figure 5H
Rad51 foci per edu+ nucleus
Repeat 1									Repeat 2									Repeat 3									Repeat 4
BARDAID/AID	BARDAID/AID53BP1-/-	BARDAID/AIDSHLD3_34-/-	BARDAID/AIDSHLD3_42-/-	BARDΔ/Δ	BARDΔ/Δ53BP1-/-	BARDΔ/ΔSHLD3_34-/-	BARDΔ/ΔSHLD3_42-/-		BARDAID/AID	BARDAID/AID53BP1-/-	BARDAID/AIDSHLD3_34-/-	BARDAID/AIDSHLD3_42-/-	BARDΔ/Δ	BARDΔ/Δ53BP1-/-	BARDΔ/ΔSHLD3_34-/-	BARDΔ/ΔSHLD3_42-/-		BARDAID/AID	BARDAID/AID53BP1-/-	BARDAID/AIDSHLD3_34-/-	BARDAID/AIDSHLD3_42-/-	BARDΔ/Δ	BARDΔ/Δ53BP1-/-	BARDΔ/ΔSHLD3_34-/-	BARDΔ/ΔSHLD3_42-/-		BARDAID/AID	BARDAID/AID53BP1-/-	BARDAID/AIDSHLD3_34-/-	BARDAID/AIDSHLD3_42-/-	BARDΔ/Δ	BARDΔ/Δ53BP1-/-	BARDΔ/ΔSHLD3_34-/-	BARDΔ/ΔSHLD3_42-/-
7	10	8	0	8	3	0	0		2	0	0	0	0	0	5	8		9	2	0	0	10	3	6	0		2	1	0	7	5	0	0	0
0	7	9	7	0	3	1	0		0	0	0	0	0	0	0	4		0	2	0	0	2	1	4	5		3	2	0	3	1	1	0	0
0	17	5	2	0	2	2	0		0	0	0	0	0	0	0	6		10	3	0	0	0	0	4	0		3	10	7	1	0	5	0	0
8	4	0	4	0	0	0	0		0	0	1	4	1	11	0	11		1	2	0	3	0	6	14	3		12	0	7	8	5	0	4	0
0	6	4	14	0	1	4	0		0	3	0	0	0	0	1	1		0	1	4	0	6	12	0	5		2	1	0	0	0	0	0	2
1	5	0	12	1	10	8	11		0	15	0	7	0	8	0	0		0	16	0	10	5	8	0	8		0	0	4	2	6	13	6	5
10	11	8	9	0	0	14	5		0	17	0	1	0	1	0	7		0	7	1	4	1	3	0	3		13	10	9	9	2	3	0	3
10	7	9	10	1	0	2	0		0	16	0	0	1	0	0	1		11	1	1	0	1	4	8	6		6	1	0	4	0	0	9	3
3	0	10	4	1	0	2	11		0	8	0	1	0	0	1	9		6	0	0	3	0	0	0	2		0	0	3	9	3	1	0	2
2	0	0	0	0	0	0	4		0	10	0	0	10	10	0	8		0	7	0	0	1	1	0	1		3	3	1	7	3	2	6	7
7	2	6	5	1	3	2	10		0	21	0	2	0	5	0	3		7	4	1	1	0	14	6	0		2	0	1	14	0	14	6	13
11	1	11	6	0	2	2	15		0	21	0	0	0	5	2	7		0	10	0	0	0	4	7	6		2	2	6	3	0	11	0	9
11	12	9	2	0	0	0	11		0	11	0	1	1	0	0	4		0	2	0	6	0	2	0	0		1	0	1	23	0	3	0	10
2	3	0	3	4	2	6	4		0	12	1	3	0	13	0	2		1	5	0	0	0	0	4	14		0	0	0	2	0	0	0	6
0	4	1	12	1	3	0	8		0	1	0	0	0	10	0	0		12	6	2	12	0	8	5	9		0	13	0	8	6	11	0	3
8	5	1	0	0	0	13	4		11	2	0	1	0	6	0	0		1	7	1	7	4	1	0	1		0	0	12	0	0	0	0	10
0	8	3	0	0	1	0	12		2	22	0	0	0	4	5	6		0	4	1	2	1	0	0	18		0	0	3	3	1	0	5	8
1	3	7	17	0	2	3	9		0	13	5	0	0	17	13	0		0	0	3	2	2	4	0	8		2	1	0	0	0	0	0	7
3	2	5	0	0	1	1	0		0	1	3	0	2	8	3	2		0	0	0	0	0	0	0	6		0	11	0	1	0	4	0	10
0	0	4	1	0	9	0	3		0	8	0	1	0	0	5	0		10	1	0	0	0	1	0	0		0	0	0	0	0	0	8	3
17	12	13	3	3	7	4	1		3	9	0	0	0	0	1	13		0	15	0	0	1	15	2	6		0	0	0	2	0	3	0	3
0	2	3	0	0	0	1	0		0	17	0	0	0	2	0	16		13	9	4	0	0	3	0	0		0	9	5	4	1	5	1	1
0	9	0	5	0	4	1	0		0	0	2	0	0	22	7	7		0	1	0	4	5	0	0	3		5	0	8	0	1	3	3	2
3	11	0	3	0	0	4	0		2	12	0	0	0	0	1	5		0	5	1	0	0	2	4	2		0	4	0	4	1	0	0	8
3	2	6	2	0	11	0	0		0	5	0	0	4	1	0	5		5	17	0	9	0	0	4	0		1	6	0	1	2	6	1	15
1	6	9	3	0	5	0	1		0	10	0	0	0	0	17	0		3	2	5	1	0	0	0	0		4	12	0	5	6	2	1	10
9	7	3	7	0	7	3	4		0	0	0	1	0	2	1	5		1	1	1	5	0	2	0	2		14	9	3	5	2	2	0	14
10	9	5	14	0	5	2	1		0	13	0	0	0	4	17	0		0	2	0	0	0	8	1	3		1	3	0	0	0	13	0	7
6	8	2	2	1	1	6	1		0	0	0	0	1	5	12	0		0	3	0	6	0	23	3	8		3	0	0	0	2	0	7	2
11	10	0	9	0	0	0	5		0	5	0	0	0	10	6	2		5	5	0	0	3	9	1	6		3	2	0	1	2	1	1	7
14	7	8	0	0	4	0	0		14	18	0	0	1	8	2	0		0	1	0	0	4	6	0	3		0	0	0	6	1	0	0	0
9	9	8	3	7	0	4	5		0	6	0	0	0	11	0	6		8	11	0	0	10	0	2	15		0	10	1	0	7	1	0	23
0	1	14	0	3	0	2	0		0	20	0	0	0	4	5	3		8	8	0	0	1	0	0	5		17	0	9	7	1	0	0	2
0	5	1	7	0	15	0	3		0	0	0	0	0	0	6	2		3	7	0	0	6	9	0	0		6	0	4	0	1	1	2	1
0	0	3	8	1	5	0	0		0	0	3	1	1	0	0	1		3	17	2	0	3	0	0	0		18	0	0	6	0	4	0	4
0	11	14	0	0	8	1	0		6	0	2	0	1	2	10	8		0	0	0	0	2	2	6	1		10	2	0	4	0	0	7	14
4	0	1	15	4	1	0	1		6	4	0	0	1	2	1	7		0	0	3	2	1	4	8	2		1	2	8	2	0	0	0	1
0	0	3	7	2	13	1	0		7	0	9	2	0	1	0	1		9	3	12	0	5	7	5	0		16	0	1	0	0	2	0	8
0	2	22	7	3	9	0	2		4	1	0	5	0	10	0	18		0	7	7	11	1	18	5	2		0	3	0	7	9	4	4	2
2	4	0	0	6	0	1	0		5	10	0	1	2	3	0	0		5	10	5	5	5	0	3	7		5	10	0	0	0	0	1	17
5	3	3	10	2	0	0	0		2	6	0	4	5	1	0	7		5	2	3	1	0	0	8	5		0	0	0	13	0	0	0	1
6	0	1	6	0	2	0	0		0	0	0	8	1	2	1	9		0	7	2	0	0	2	0	12		3	17	8	16	0	0	10	0
12	2	1	3	0	0	0	6		0	1	1	0	8	0	2	8		0	9	4	1	4	0	0	8		2	0	2	10	6	0	0	2
5	0	0	6	0	10	0	0		0	6	0	0	0	7	0	8		9	11	0	6	0	3	6	10		0	1	0	5	0	0	0	5
1	9	9	0	3	1	0	0		8	0	0	5	0	2	13	8		0	0	0	0	0	8	3	0		0	3	0	4	1	0	0	2
0	13	0	7	0	1	1	12		10	33	0	0	0	2	3	16		1	18	2	0	2	1	24	19		0	0	6	0	0	0	5	1
0	7	8	8	3	8	0	1		3	11	1	0	0	0	6	2		1	3	0	0	2	0	3	0		0	8	0	4	3	0	0	7
9	7	15	1	0	3	0	0		0	3	0	6	0	0	4	3		0	8	3	0	3	11	7	5		0	1	0	6	4	0	0	12
0	1	2	0	0	10	0	0		5	0	15	0	0	0	2	10		11	0	0	0	2	9	0	0		6	2	0	9	1	0	4	0
11	0	16	7	4	2	0	0		0	12	19	0	1	11	1	3		0	9	2	0	5	3	2	3		0	0	0	0	3	1	4	0
5	6	8	6	0	3	0	0		11	6	16	0	1	13	0	16		0	0	7	0	1	8	6	0		6	1	0	4	0	2	5	0
5	32	1	0	0	11	0	0		2	6	18	0	0	3	1	8		0	15	3	0	4	7	7	0		7	0	0	7	0	0	2	1
5	6	6	13	0	7	0	21		0	0	3	0	0	5	7	2		0	9	0	0	4	0	0	2		3	0	0	2	0	0	0	0
14	1	1	0	0	6	0	4		0	0	0	1	0	10	0	8		4	1	0	0	1	10	3	5		5	0	0	0	0	0	0	3
10	11	0	8	0	2	0	0		1	23	0	0	0	9	3	4		23	5	0	0	1	4	0	8		2	0	0	14	0	15	0	0
7	10	0	6	1	8	0	5		0	14	5	0	7	5	1	4		1	2	0	0	0	0	7	0		5	12	0	2	0	0	0	0
1	10	1	3	0	8	0	11		12	1	3	8	1	10	6	3		13	1	8	0	0	0	4	0		0	11	0	5	3	3	0	0
1	12	5	6	0	6	0	6		1	0	0	5	7	6	0	10		8	13	2	0	0	3	0	1		4	0	0	0	1	0	5	4
9	10	14	5	0	3	0	0		1	3	5	5	0	14	1	5		0	8	1	0	2	5	0	9		0	0	0	0	0	1	0	0
8	15	13	20	0	1	0	0		0	6	0	8	0	17	5	4		0	3	0	0	0	7	0	15		0	0	5	2	6	0	0	0
6	10	7	5	0	3	0	13		4	0	0	10	0	0	4	1		1	13	0	0	3	0	0	0		0	5	21	0	0	0	0	0
6	12	8	7	2	2	0	8		3	2	4	16	0	0	0	3		0	0	0	2	0	8	0	5		11	0	0	7	0	5	0	0
7	0	2	2	1	3	2	5		0	0	0	0	0	9	1	0		4	11	1	0	0	3	0	0		3	0	0	2	0	3	0	9
10	0	7	1	0	9	0	0		0	2	10	0	0	10	9	0		3	0	5	3	0	18	1	0		0	0	1	0	0	7	0	1
0	8	3	1	4	3	0	0		0	16	3	1	2	0	11	13		2	0	2	1	0	1	0	0		1	7	0	5	0	1	1	0
14	18	2	3	0	3	0	0		0	7	11	1	0	9	17	12		0	1	3	4	1	13	19	0		6	0	1	15	0	3	0	0
11	4	12	4	0	0	0	5		0	0	4	0	0	11	4	3		4	4	4	0	0	5	0	2		2	6	0	16	0	0	0	0
0	0	6	19	0	0	3	0		0	1	3	18	4	0	4	0		0	1	0	0	0	12	0	0		1	7	0	7	0	5	0	0
3	16	0	1	2	0	0	2		0	22	5	0	6	0	15	8		0	0	2	2	1	1	0	0		0	4	3	0	8	0	0	7
9	2	0	6	6	5	0	2		0	6	0	0	10	15	11	0		0	8	3	0	1	2	0	2		0	0	0	0	0	0	0	3
1	12	4	7	10	0	0	1		0	2	0	0	1	16	11	8		0	0	11	0	0	4	5	3		1	0	3	2	2	0	6	2
4	4	11	18	0	0	0	4		6	4	0	8	0	17	5	12		1	16	1	0	0	0	4	9		4	2	0	10	6	0	1	11
4	1	3	14	8	3	0	0		2	5	0	0	0	16	19	11		5	8	4	1	0	2	2	11		0	0	0	0	1	0	0	2
11	1	0	11	0	4	1	0		0	21	9	15	1	0	0	5		0	13	3	0	0	0	0	6		0	9	0	2	3	0	0	0
0	6	4	0	2	4	0	1		0	0	22	9	1	8	18	1		0	7	1	5	0	0	2	9		5	7	0	2	0	1	0	6
0	3	4	6	1	0	0	0		0	7	12	12	0	10	3	14		14	9	1	6	1	0	0	17		0	3	0	0	1	0	0	1
1	7	7	10	2	0	0	0		0	4	2	6	0	10	0	0		9	7	2	1	0	11	0	2		0	0	0	0	0	0	0	4
1	15	3	8	2	0	2	1		0	25	1	0	5	15	0	5		0	8	3	0	1	11	1	3		1	7	4	0	0	0	0	0
13	0	8	4	0	4	0	0		0	19	2	0	6	15	11	12		0	16	3	12	0	9	0	7		3	0	14	1	1	0	0	0
2	1	8	0	0	0	0	0		0	17	6	0	0	0	0	1		1	1	9	5	1	17	4	3		0	5	10	4	5	0	0	2
12	0	1	15	2	13	3	3		0	5	0	0	14	0	20	6		0	4	6	8	0	0	8	0		0	4	12	0	2	0	0	7
10	2	0	16	4	8	0	2		1	0	5	0	4	11	11	1		0	1	6	0	0	0	0	12		1	0	0	3	2	0	0	0
10	2	7	13	1	11	0	0		0	1	5	6	0	0	6	2		7	6	11	8	0	6	1	15		0	0	0	11	1	0	4	0
4	4	16	14	10	5	5	0		2	6	6	2	2	15	12	1		0	14	2	1	5	6	3	14		0	2	0	11	4	0	0	0
8	5	0	0	1	4	0	0		3	1	6	1	1	0	0	2		9	2	0	3	0	8	11	2		15	1	1	0	8	0	0	0
5	4	16	1	1	10	0	9		0	0	0	6	1	28	6	4		10	4	1	0	1	14	1	0		0	0	5	3	4	9	0	2
3	2	11	14	4	13	3	4		3	11	12	2	0	5	0	10		7	6	2	2	8	0	0	8		0	1	0	9	1	0	0	0
0	7	13	3	2	3	11	1		0	10	17	1	0	0	0	0		0	15	2	0	6	5	0	7		0	5	0	10	14	0	0	1
9	8	0	2	6	4	1	0		12	12	14	1	0	17	9	6		0	6	0	0	8	1	7	9		2	14	11	1	0	0	0	1
10	8	0	13	2	0	1	0		7	6	13	0	0	2	0	0		7	0	12	12	0	0	0	7		0	6	3	0	2	0	0	0
0	7	0	16	0	10	2	3		0	6	17	0	1	0	10	0		4	11	7	9	2	10	0	12		0	2	5	0	0	0	0	0
0	4	8	6	1	8	0	0		11	0	12	1	0	0	5	2		10	2	5	6	0	0	0	11		9	7	0	0	0	0	0	1
10	6	1	1	9	0	0	1		0	0	6	0	5	4	3	2		0	5	2	6	0	14	0	9		0	1	1	0	0	0	0	0
17	7	9	12	0	8	0	2		16	6	6	0	0	6	0	0		4	2	4	6	7	1	12	3		0	0	0	13	0	0	0	1
12	5	9	10	1	0	0	1		0	0	21	15	0	10	16	25		0	14	1	18	0	0	6	27		0	3	7	0	2	0	0	0
7	11	11	10	0	7	3	0		12	6	0	0	1	13	0	0		0	0	2	6	2	2	8	0		3	0	6	3	0	0	0	3
1	7	2	0	10	0	9	0		0	14	0	0	0	0	0	1		0	9	0	5	0	1	0	13		0	0	0	6	5	0	0	0
0	0	5	7	14	0	0	1		5	2	0	0	0	0	12	9		1	4	4	11	0	0	9	9		0	0	4	8	0	0	0	0
2	0	14	1	0	9	15	0		12	1	1	0	2	0	0	0		0	6	20	0	3	15	1	0		5	1	0	8	4	1	0	0
12	0	4	0	2	5	15	9		15	4	0	0	1	0	1	0		8	0	0	6	3	2	8	9		0	2	0	3	1	3	0	0
13	7	11	1	3	8	1	2		4	3	28	0	0	0	0	1		3	8	7	15	1	7	0	6		2	5	4	9	4	0	0	10
0	0	30	3	4	7	0	5		2	0	21	0	0	0	6	0		0	4	6	14	0	3	0	11		1	6	1	5	0	0	0	0
9	8	17	0	2	0	4	1		0	0	7	11	0	0	9	0		0	8	0	8	9	15	0	4		1	12	1	0	0	0	0	4
7	0	12	8	2	11	0	3		0	8	1	0	2	0	17	1		0	1	1	0	3	9	3	0		0	12	19	4	0	0	0	0
0	3	18	7	2	14	0	7		0	9	0	0	0	4	11	1		0	2	2	11	2	7	3	6		0	3	14	4	0	0	0	9
20	11	8	3	0	10	0	5		0	9	0	0	0	1	0	0		0	2	14	9	1	25	7	2		0	14	26	7	3	0	0	0
6	0	1	0	0	3	0	0		0	11	0	0	0	3	0	3		2	1	0	0	0	11	0	4		0	2	5	1	0	0	0	6
7	4	1	11	1	10	0	0		0	1	0	1	0	6	1	0		0	3	0	2	0	0	2	1		0	0	0	0	1	0	0	2
6	0	3	14	4	2	8	2		8	7	4	1	7	0	10	2		3	4	0	11	7	10	0	3		0	0	5	0	0	0	0	0
0	0	8	10	9	8	0	0		0	20	12	0	3	0	0	0		7	16	7	8	0	3	0	3		0	4	3	6	3	10	0	7
3	5	12	18	18	7	7	4		2	1	17	14	1	0	18	0		0	4	1	0	0	0	2	0		0	2	0	0	0	1	0	0
3	10	4	7	1	0	2	0		0	14	4	3	4	0	10	0		0	6	2	0	0	3	6	14		6	0	2	5	0	0	0	1
2	4	4	1	0	2	13	0		0	3	0	3	0	3	7	0		5	7	10	0	10	6	5	5		2	0	3	10	0	1	2	0
3	0	6	7	6	2	0	10		2	21	12	8	0	0	0	0		1	5	11	7	0	3	5	0		0	0	0	3	0	0	0	1
6	4	12	16	0	3	0	6		0	7	11	1	0	0	0	0		0	0	8	10	1	6	0	3		11	9	5	3	5	9	0	0
0	12	25	8	7		1	0		17	0	6	0	1	0	15	0		7	9	0	0	8	1	0	0		0	2	1	3	0	0	0	0
9	3	2	2	2		0	0		6	5	5	0	1	0	0	0		0	7	0	1	6	0	0	0		0	0	20	6	4	0	0	4
0	3	1	2	5		0	0		0	2	5	0	0	0	12	0		5	0	9	4	0	0	3	12		0	0	0	18	0	0	0	0
8	0	9	0	11		1	0		3	12	0	0	1	0	0	0		14	0	0	0	4	3	3	7		0	0	0	0	6	1	0	0
5	4	0	22	0		4	3		0	9	2	0	0	5	1	0		1	0	4	3	6	0	1	12		0	10	5	0	0	0	0	4
5	0	8	3	0		2	0		6	1	4	0	0	0	1	0		1	4	0	13	0	0	16	10		1	10	4	4	0	0	3	0
0	7	0	14	14		5	5		3	0	0	0	0	0	1	0		1	2	6	3	5	1	5	7		1	0	18	0	3	0	0	10
6	0	5	10	9		4	0		1	0	0	0	0	14	10	0		0	1	6	6	2	3	5	0		0	0	0	10	7	0	3	0
0	0	9	2	3		7	8		0	0	10	1	0	13	4	0		4	0	6	6	5	0	0	0		0	0	0	1	0	0	1	0
10	1	5	19	0		0	4		0	14	10	0	0	11	0	1		0	0	1	2	0	0	1	0		10	0	13	4	2	0	0	0
10	4	1	5	8		10	0		0	15	13	0	0	1	15	0		9	1	0	6	6	0	0	0		0	0	6	2	0	1	0	0
2	8	7	1	1		0	0		2	1	2	0	0	8	0	0		0	1	12	0	0	8	0	0		0	0	4	12	4	11	0	0
0	7	5	10	9		3	7		10	0	14	1	0	2	0	1		0	6	9	1	2	7	0	2		2	0	15	0	0	6	0	0
10	0	15	16	4		1	2		8	6		0	0	0	0	0		3	1	8	3	10	2	0	0		8	5	7	17	4	6	0	0
0	1	0	10	1		0	0		4	3		2	0	7	0	0		2	10	13	0	0	8	3	0		0	5	3	1	1	0	0	0
5	1	3	6	2		2	3		13	2		0	0	1	3	0		0	9	22	0	3	10	0	0		0	1	4	5	5	0	0	9
18	6	6	8	6		1	12		12	10		1	11	0	0	0		0	0	0	1	3	4	5	0		0	0	0	5	4	0	0	0
4	4	0	9	12		0	17		0	1		0	2	7	0	0		1	0	11	1	1	10	0	1		0	3	0	6	0	0	0	0
6	0	14	3	5		2	2		16	0		0	4	20	0	0		4	0	0	4	7	14	0	0		0	3	5	0	6	2	0	1
8	10	0	1	0		0	0		6	1		1	0	3	1	1		1	21	1	0	1	17	17	10		8	0	8	0	0	0	0	5
5	3	17	3	0		1	2		12	0		0	0	14	0	0		0	3	0	0	5	19	1	0		0	5	0	0	5	0	0	0
0	3	25	7	4		2	1		9	16		1	1	0	0	3		0	2	6	0	0	0	0	0		0	9	0	2	0	0	0	14
16	4	3	6	0		5	0		20	8		10	0	3	0	9		0	8	0	0	0	7	1	0		1	0	14	1	0	0	1	14
8	5	11	4	2		0	0		2	16		0	0	11	0	7		0	8	3	3	1	26	0	2		7	7	0	1	0	0	0	4
4	0	12	3	1		0	1		5	7		14	10	18	0	21		0	13	0	9	1	2	1	2		0	1	1	1	0	0	0	16
4	0	3	8	7		8	0		2	0		4	3	11	2	6		0	14	0	0	5	7	7	9		0	4	4	3	0	0	0	0
0	0	1	4	5		3	13		2	14		0	2	7	6	11		1	2	0	10	0	19	7	0		0	9	5	0	0	4	0	14
4	1	2	9	7		0	0		2	15			0	12	2	4		0	25	4	1	9	5	0	9		0	4	1	4	0	0	3	0
0	3	10	8	7		0	2		0	22			0	0	0	2		1	10	0	0	0	1	0	11		0	5	1	10	1	0	0	0
2	0	3	0	2		1	4		16	0			1	11	9	0		3	12	0	12	0	5	2	2		0	2	0	0	11	1	0	1
2	10	5	3	1		0	2		11	10			6	7	1	1		1	16	0	0	0	4	0	10		0	4	0	7	0	1	0	6
7	4	0	0	7		8	0		4	0			0	8	1	0		0	0	0	0	0	0	1	9		7	0	0	2	0	2	0	0
1	2	0	2	8		0	0		3	1			0	2	15	0		1	0	0	0	1	0	7	0		0	3	0	0	0	0	0	0
6	4	0	0	0		3	0			0			12	15	1	0		4	0	0	5	2	0	9	11		2	5	0	0	0	1	0	29
0	15	7	8	0		6	6			1			0	18	0	16		0	7	0	0	2	3	12	3		0	3	0	18	0	0	0	11
6	1	3	0	2		3	1			5			0	0	8	4		0	7	1	1	8	3	8	3		2	1	0	9	0	5	0	3
3	1	2	2	0		1	1			2			11	1	14	11		4	8	0	0	0	4	0	0		0	0	0	0	1	0	0	2
10	3	0	3	1		0	2			3			3	0	2	14		0	16	1	3	2	15	0	0		0	0	23	2	0	3	0	0
14	6	17	3	0		2	7			4			0	10	0	9		8	5	6	0	0	5	8	7		1	1	10	0	0	0	0	0
7	0	0	2	5		1	12			9			6	1	12	9		14	0	0	11	1	25	21	0		0	7	0	0	0	0	0	0
0	2	24	6	0		0	10			10			16	2		0		0	0	0	15	8	8	2	3		0	4	0	0	3	0	0	3
9	4	0	0	0		2	0			18			13	0		18		0	20	2	2	1	1	0	5		0	0	0	0	0	0	0	5
5	3	5	11	0		0	2			8			0	0		13		5	0	0	0	1	11	0	0		0	7	9	0	7	0	0	0
8	0	2	9	7			0			7			0	5		0		7	24	3	0	3	8	2	15		0	0	4	0	1	0	1	0
4	0	2	4				0			8			0	0		12		0	0	0	3	6	2	2	0		6	4	0	0	6	0	0	0
15	1	6	15				0			19			0	0		4		2	4	3	8	4	0	0	8		0	8	1	0	7	3	0	1
0	0	10	5				0			3			0	9		16		1	1	1	0	1	0	6	4		0	1	8	0	1	8	1	4
0	2	9	0				0			0			1	4		6		0	3	11	3	0	1	8	3		0	0	5	6	2	0	0	0
1	2	3	0				0			7			0	1		10		9	0	8	3	0	2	0	4		0	18	10	0	7	1	1	0
1	2	0	13				4			4			6	0		22		5	18	5	12	9	7	7	1		0	4	0	0	0	2	0	8
1	1	2	2				2			16			1	18		11		16	17	0	5	1	0	0	11		0	0	0	0	5	0	0	0
3	4	17	13				5			19			10	4		0		3	2	0	0	0	1	0	10		0	1	1	4	0	0	0	0
5	0	12	8				8			1			3	0		1		7	9	0	2	2	0	14	13		0	17	20	8	0	1	0	11
2	2	3	6				0			19			11	1		1		3	1	7	0	2	0	11	6		8	1	0	0	0	0	0	0
8	1	5	3				0			21			0	0				4	8	2	3	3	0	0	1		0	0	19	8	7	0	0	6
2	1	0	7				0			11			0	3				6	5	16	0	4	15	6	0		1	1	16	2	1	4	0	4
3	2	5	9				0			1			12					8	2	0	1	3	0	5	0		6	6	6	0	0	0	0	0
8	2	24	3				0			5			0					1	5	0	0	1	1	9	10		0	5	0	4	0	0	0	1
0	1	0	0				0			10			2					3	9	12	2	0	10	10	2		0	2	0	14	0	0	0	0
2	4	3	9				4			5			0					5	3	3	2	4	6	0	4		0	8	2	0	0	10	0	0
0	0	0	5				0			19			0					0	5	18	0	2	0	3	3		6	6	0	0	0	0	0	13
2	5	8	0				0			10			0					14	1	7	1	7	0	14	0		0	8	1	0	0	2	0	3
9	1	7	12				2			0			3					0	11	6	10	0	0	0	4		0	3	19	4	0	0	0	0
0	2	4	3				0			4			2					2	8	0	0	2	0	0	0		5	8	1	1	0	3	0	0
18	0	7	1				3			0			2					2	0	0	1	1	2	4	2		4	0	0	2	0	3	0	0
5	7	9	4				0			0			0					8	4	3	1	0	0	7	0		0	0	0	13	0	0	0	0
0	9	3	4				6			9			15					0	0	6	8	0	2	1	10		2	4	7	2	2	1	0	0
0	3	1	1				11			25			0					8	2	8	7	0	0	2	0		0	1	3	1	0	0	0	0
9	10	6	10				4			3			13					1	0	0	0	0	0	8	0		2	1	0	5	0	3	0	0
5		7	0				11			0								3	0	11	4	6	0	0	0		0	9	0	1	2	3	0	0
0		7	6				2			20								14	0	1	2	0	4	0	4		3	0	2	0	0	5	0	0
1		0	2				3			0								3	0	9	13	1	0	1	0		0	2	0	4	0	0	0	2
6		0					10			9								2	5	21	0	0	7	0	7		0	0	5	3	0	10	0	11
3		10								0								1	2	9	0	0	7	0	5		0	10	0	11	0	7	0	2
2		6								33								0	1	11	1	0	4	10	15		1	10	1	3	0	4	0	6
1		1								12								13	0	1	1	0	6	0	6		2	0	4	1	1	2	0	1
8		0								30								0	8	3	3	0	1	0	2		0	0	0	0	13	0	0	0
7		4								35								0	4	3	1	10	4	1	5		0	0	0	1	2	0	0	0
13		6								16								4	20	0	0	3	1	0	0		0	11	0	4	0	0	0	0
7		13								0								0	1	1	0	0	1	0	2		0	0	0	0	1	1	0	0
0		12								0								9	7	4	9	0	4	7	7		0	1	0	2	1	0	0	6
10		2								23								4	1	0	12	0	0	13	2		1	12	0	7	0	0	2	0
13		6								17								16	0	1	3	1	1	1	1		0	2	6	0	4	0	0	5
5		3								2								3	6	2	8	1	1	2	0		0	2	8	2	5	0	0	2
15		3																1	0	9	18	7	0	0	1		7	6	0	2	0	2	0	4
		0																2	2	4	0	0	1	7	18		0	7	16	0	1	0	0	1
		7																0	3	6	4	0	21	0	13		0	7	1	8	0	2	0	10
		0																2	0	3	0	0	3	0	0		2	8	9	0	0	4	0	3
		1																0	4	0	5	0	0	1	2		0	0	1	4	1	0	0	7
		1																0	3	1	10	2	6	2	2		2	0	5	6	9	0	0	1
		3																0	13	0	8	0	2	0	0		0	2	4	5	0	0	0	12
		2																0	0	9	0	0	1	0	1		0	0	11	4	0	4	0	0
		1																1	12	0	4	0	1	1	0		2	0	6	0	1	13	9	4
		0																4	14	2	0	1	1	0	5		6	4	0	5	1	1	5	0
		2																5	7	1	6	2	7	0	0		14	4	5	0	0	0	0	7
		3																3	17		7	3	8	13	3		0	2	0	3	0	0	0	0
		7																9	5		3	4	3	0	6		1	4	0	3	0	0	3	1
		1																2	0		11	8	0	0	2		2	1	5	1	0	1	10	0
		2																1	7		1	0	9	0	0		0	0	0	0	2	0	0	2
		0																7	0		12	2	13	2	1		0	11	11	0	1	0	0	2
		10																0	7		7	6	18	1	0		10	0	0	0	9	0	0	1
		1																1	1		11	4	1	2	0		7	5	5	6	2	0	0	4
		9																7	1		5	1	0	0	1		0	3	3	0	3	0	0	2
		0																1	10		3	1	5	1	1		6	2	0	3	8	12	5	4
		8																11	3		5	1	2	11	4		0	0	0	0	0	0	0	0
		1																0	4		0	0	4	6	0		0	0	2	5	0	0	0	5
		2																4	14		4	0	0	5	0		0	0	2	4	0	4	0	0
		0																0	5		0	1	0	18	0		0	6	1	0	0	1	0	0
		1																9	13		0	0	2	6	0		0	18	0	0	0	5	3	2
		1																7	20		0	0	0	1	0		0	2	11	1	9	7	2	0
		9																0	2		4	0	5	0	0		0	3	3	0	0	0	11	7
		0																6	5		14	0	3	7	7		0	0	3	2	1	9	1	4
		8																1	0		0	1	0	0	0		0	2	2	4	0	0	0	1
		16																1	8		1	1	0	0	0		3	0	0	14	2	0	0	6
		0																0	2		0	0	0	13	17		6	1	1	9	4	0	5	2
		15																1	3		0	2	8	9	4		4	1	0	0	2	0	0	4
		8																1	16		0	0	4	1	0		0	0	0	2	0	0	2	1
		0																13	2		1	11	10	15	0		1	2	1	11	0	0	16	0
																		0	4		13	3	3	21	0		3	0	9	0	0	0	0	0
																		13	10		3	1	2	1	14		6	15	11	0	2	1	0	0
																		6	10		3	5	0	0	0		4	1	4	0	0	0	0	0
																		16	7		2	1	7	5	4		5	7	3	0	1	1	0	8
																		7	7		2	0	8	2	0		0	0	0	1	0	2	0	0
																		2	8		6	0	11	6	0		0	1	1	0	0	4	0	1
																		3	12		0	3	0	5	4		11	0	11	0	0	7	0	1
																		2	23		18	3	10	1	0		3	0	1	8	0	0	0	1
																		4	0		0	1	7	15	0		4	0	0	0	0	0	0	1
																		0	0		0	8	0	5	9		0	0	0	3	0	0	0	1
																		21	0		0	4	6	0	0		1	2	2	6	0	0	0	0
																		0	0		0	7	0	4	7		12	0	1	0	0	7	0	0
																		0	4		0	4	16	13	4		2	4	0	7	0	0	0	0
																		0	26		3	11	3	15	0		4	1	0	1	0	0	4	0
																		0	0		4	2	0	0	0		0	0	0	0	0	0	0	1
																		0	16		0	0	2	11	0		1	0	0	0	0	0	0	0
																		0	0		0	4	0	3	0		3	7	0	0	0	0	0	0
																		10	5		1	0	0	6	0		5	0	0	0	0	0	4	17
																		15	0		0	0	0	19	0		0	0	2	7	0	5	1	0
																		0	5		0	5	0	0	0		0	0	2	15	0	0	0	0
																		7	3		3	3	2	0	4		0	13	0	5	0	7	0	6
																		16	19		0	1	2	0	0		7	0	0	0	3	0	0	0
																		2	3		8	1	0	0	0		2	0	0	7	0	0	4	0
																		7	13		7	5	5	1	0		0	3	3	0	0	0	0	2
																		3	8		21	7	2	3	0		2	0	0	0	0	0	13	6
																		5	3		14	4	6	18	0		3	0	1	0	0	0	13	0
																		11	15		2	3	0	1	0		7	3	0	0	0	0	14	1
																		0	0		0	0	8	4	0		0	0	0	5	0	2	5	0
																		0	10		7	0	2	0	0		7	0	0	0	0	0	4	0
																		3	0		1	5	3	9	0		0	0	0	0	1	5	0	0
																		5	24		0	1	9	0	0		3	0	1	1	8	0	0	9
																		0	5		9	1	7	2	0		0	0	4	0	0	2	0	0
																		0	3		4	1	22	10	0		4	8	1	1	0	3	0	0
																		8	1		3	5	2	14	2		0	4	5	0	6	6	0	5
																		2	6		0	0	16	1	1		3	6	6	0	0	7	1	2
																			1		1	15	2	14	0		8	0	8	0	0	0	0	5
																			23		4	3	6	6	2		4	0	11	0	0	1	0	0
																			8		13	1	6	17	0		1	6	0	0	0	2	0	0
																			0		0	4	0	3	1		0	0	0	3	0	3	0	2
																			0		0	0	0	10	0		0	0	0	0	0	0	3	1
																			0		2	2	14	3	0		1	2	8	0	0	2	0	0
																			0		3	0	0	7	0		1	0	7	8	0	8	0	0
																			0		1	7	5	12	0		11	15	0	1	0	0	0	1
																			17		0	2	7	11	0		0	0	2	10	0	0	0	2
																			2		9	0	0	7	2		7	0	0		0	0	0	0
																			9		21	0	12	7	0		11	0	0		0	0	0	0
																			8		23	0	2	16	0		6	13	0		0	0	3	1
																			1		2	6	0	19	0		3	1	0		1	0	0	3
																			19		10	1	1	23	0		0	5	6		0	0	0	0
																			11		14	0	8	0	4		0	0	0		0	0	3	0
																			6			0	0	0	0		0	0	2		0	0	5	2
																			26			0	16	2	0		0	9	1		0	0	13	0
																			17			0	1	0	0		0	4	0		1	0	0	0
																			7			4	17	0	0		0	0	0		0	0	0	0
																			6			8	12	1	0		0	7	3		0	0	0	0
																			10			0	7	1	1		0	1	0		0	0	0	0
																			1			19	6	2	0		6	0	1		0	0	0	11
																			20			6	0	4	4		0	13	0		0	0	0	0
																			17			12	10	3	0		0	0	0		0	0	0	6
																			0			0	0	2	0		1	2	0		1	0	0	0
																			8			5	2	0	0		4	2	6		0	0	0	0
																			8			1	0	0	0		0	7	0		4	5	0	0
																			4			19	0	4	0		2	1	0		0	3	0	1
																			17			2	16	2	0		0	6	0		0	8	1	7
																			9			2	1	0	2		4	0	16		0	6	0	0
																			0			4	12	13	0		0		6		0	1	0	0
																			12			2	1	2	0		0		5		0	0	0	1
																			23			0	0	1	0		0		0		0	1	0	0
																			16			2	3	0	0		0		2		0	0	0	4
																			12			5	2	0	0		0		0		5	10	4	0
																			13			0	3	0	0		0		0		0	4	9	0
																			1			0	5	4	0		0		1		0	0	0	3
																			2			2	0	0	0		2		0		0	0	0	3
																			13			0	2	11	0		0		5		0	13	0	5
																			8			0	5	0	0		10		0		0	0	0	1
																			1			0	17	0	0		0		10		0	2	1	0
																			20			0	13	0	4		4		2		0	0	7	0
																			7			8	7	13	1		0		9		0	0	5	6
																			9			0	5	0	2		2		2		5	3	0	0
																			18			7	3	0	0		0		6		0	0	0	0
																			7			0	11	0	3		7		3		5	0	0	0
																			25			2	6	14	0		0		0		0	0	0	0
																			0			1	2	0	0		3		4		0	1	1	0
																			14			14	0	0	0		13		0		1	0	5	6
																			0			0	3	0	0		0		3		0	11	0	2
																			12			0	1	0	7		0		3		0	5	0	7
																			0			0	0	0	0		0		4		4	4	0	4
																			15				0	0	0		0		0		2	0	17	4
																			0				18	0	0		0		2		0	0	0	5
																			8				14	1	0		0		2		0	0	0	8
																			0				0	0	0		0		5		4	0	0	2
																			2				1	3			0		0		0	0	0	3
																			0				4	0			0		0		5	1	0	0
																			21				8	7			0		4		1	0	3	2
																			12				0	0			0		0		0	0	12	0
																			10				10	0			0		0		4	2	0	0
																			2				6	0			7		0		0	0	0	0
																			14				7	0			0		0		0	11	1	0
																			0				1	5			5		2		0	6	0	0
																			18				5	4			0		2		4	0	0	0
																			15				0	6			0		4		7	0	0	0
																			0				12	14			3		0		3	0	0	9
																			4				4				0		6		0	0	3	1
																			1				14				0		0		5	0	0	8
																			0				2				0		1		2	0	0	0
																			0				2				7		0		1	0	0	5
																			6				5				8		0		4	4	0	3
																			5								0		0		0	0	0	0
																			5								1		0		0	0	0	11
																			2								0		1		2	0	3	1
																			0								8		0		0	0	0	7
																			1								1		1		0	0	0	2
																			7								3		2		4	0	3	14
																			6								1		0		6	0	5	9
																			8								11		1		5	0	13	0
																			0								6		5		0	0	0	2
																			4								1		2		1	0	0	0
																			0								2		0		0	0	0	0
																			0								6		5		2	0	0	0
																			3								0		0		0	0	0	0
																			5								0		6		0	0	0	0
																			6								3		0		6	0	0	0
																			10								0		0		0	0	0	12
																			5								3		0		0	0	0	2
																			3								8		1		0	0	0	0
																											0		11		0	0	0	0
																											0		0		0	0		1
																											1		0		1	0		1
																											15		3		1	0		4
																											7				1	0		0
																											18				1	1		1
																											0				6	0		0
																											8				0	2		2
																											3				0	1		0
																											0				15	1		0
																											0				0	0		2
																											0				0	1		4
																											1				0	2		0
																											6				0	2		0
																											0				0	11		0
																											15				12	7		1
																											0				8	0		0
																															0	0		0
																															3	0		0
																															0	0		0
																															2	0		0
																															7	0		2
																															0	0		0
																															0			0
																															0			0
																															0
																															0
																															0
																															0
																															0
																															0
																															3
																															0
																															0
0	12	1	0	0	7	6	0
0	5	0	3	0	2	7	6
0	12	14	22	0	0	10	7
0	16	19	0	0	15	0	2
5	12	0	4	0	3	16	0
0	0	10	0	0	6	2	0
2	4	12	7	0	16	26	1
8	4	0	0	0	12	0	1
0	7	1	9	0	11	0	0
1	11	9	23	0	3	0	0
0	2	16	2	0	7	11	0
0	6	2	0	0	8	2	1
0	18	2	9	0	0	5	0
3	18	0	2	1	18	0	4
15	0	17	1	0	15	1	0
13	14	16	0	1	11	4	0
12	0	9	6	1	7	0	0
14	0	8	0	0	0	8	0
3	5	16	10	0	0	0	7
2	0	7	4	0	11	0	0
7	9	11	3	3	0	0	11
0	2	0	4	1	16	10	0
0	16	8	7	0	0	4	0
2	23	4	4	7	7	6	0
0	12	7	0	0	0	1	0
15	19	3	0	0	5	6	0
4	7	1	9	0	9	9	0
2	4	0	0	0	17	2	4
17	1	9	11	0	0	6	1
1	0	15	0	0	3	3	6
12	1	4	1	0	0	5	0
6	1	3	14	1	0	0	0
1	0	6	0	0	4	0	8
5	4	0	9	0	0	0	0
5	1	7	0	0	10	9	0
1	9	0	2	0	9	7	0
9	3	6	9	0	0	2	0
0	32	23	17	4	0	4	0
2	20	6	11	0	0	5	0
0	21	11	8	0	0	6	2
0	0	17	3	0	1	0	0
1	11	0	11	0	8	12	0
0	1	6	5	0	9	10	0
0	0	5	0	0	10	2	6
0	12	0	2	5	1	9	0
0	15	0	10	0	7	1	1
0	1	7	3	0	17	2	0
0	2	12	7	0	13	1	4
0	0	5	4	0	0	4	0
0	26	2	2	0	0	0	10
0	2	10	0	1	4	19	11
0	0	9	3	0	14	3	0
0	3	2	7	1	1	0	2
0	7	8	28	0	0	1	5
0	0	4	3	3	5	2	0
0	3	8	0	3	11	0	0
2	0	11	6	0	0	0	0
3	9	2	0	0	2	0	0
12	4	8	0	0	6	0	4
10	0	4	1	0	3	0	0
4	0	0	0	0	0	4	1
0	0	7	4	0	5	3	0
0	8	9	5	0	5	0	0
0	8	15	7	0	6	0	7
0	5	0	10	1	1	0	0
7	4	8	5	0	0	0	9
5	0	9	10	2	16	1	0
16	1	12	4	0	2	0	0
0	0	9	6	0	8	0	0
11	1	11	3	0	1	5	0
0	0	0	0	0	12	0	0
7	1	4	9	1	11	5	0
0	0	1	14	0	5	6	0
16	5	3	17	0	5	12	0
0	0	5	21	1	2	0	5
6	7	7	11	0	4	0	7
11	0	17	3	0	0	3	2
5	1	0	6	1	6	14	0
0	2	16	4	0	0	0	0
15	5	1	10	0	0	0	0
19	0	6	5	0	0	8	2
0	0	14	0	0	14	1	4
10	0	4	4	0	7	0	0
2	16	1	9	1	0	0	0
12	8	10	14	1	11	4	0
4	2	20	9	0	0	14	1
0	0	6	5	1	12	0	0
0	2	0	4	1	0	8	0
11	5	14	11	2	7	6	0
5	5	14	6	0	0	6	0
3	0	7	13	0	11	2	0
0	4	5	14	9	0	5	0
2	6	7	20	7	0	6	6
13	0	0	0	0	0	10	5
9	0	4	11	1	11	0	0
10	0	4	4	0	1	11	13
0	0	0	0	0	6	1	0
2	2	10	1	1	5	14	6
4	5	20	11	0	22	10	3
6	0	4	12	1	13	6	13
0	2	11	0	0	0	10	17
10	1	5	1	1	1	4	0
7	0	7	1	0	6	16	0
19	0	16	2	0	0	10	0
5	0	0	2	0	2	9	0
0	2	0	9	0	0	19	0
0	0	0	4	0	8	7	8
1	20	14	13	0	0	3	1
7	10	17	15	0	0	1	0
14	1	0	8	0	0	1	2
3	0	18	3	11	7	15	0
0	10	9	1	1	16	8	0
1	7	0	10	10	6	3	0
0	10	17	6	7	0	24	0
6	8	6	4	0	8	8	0
0	28	14	1	0	6	3	0
4	15	14	0	0	8	6	1
0	1	9	8	0		0	8
2	15	10	1	0		1	4
0	10	16	3	5		2	0
	6	15	7	7	0	0	0
	3	7	6	3	3	7	0
2	6	5	2	5	0	0	0
6	0	0	1	0	9	0	0
7	19	8	0	1	0	0	1
10	14	0	6	16	12	4	0
0	4	10	1	0	7	13	0
10	10	18	1	8	11	5	2
3	1	8	4	0	0	10	0
0	0	18	22	0	2	10
0	0	2	5	0	0	5
1	0	14	8	14	0	10	7
0	0	8	3	1	0	1	0
0	10	1	0	1	1	0	0
2	0	0	1	5	4	0	1
0	6	6	11	0	0	0	0
6	0	2	9	1	8	4	0
1	10	14	5	6	1	3	0
5	1	0	10	5	13	6	0
6	0	3	0	0	3	13	3
0		3	0	0	3	13	1
0		0	0	3	2	0	0
17	1	0	8		0	13	0
0	3	0	8		0	4	0
1	12	0	0	0	3	3	1
5	5	0	0	6	16	19	1
0	6	0	17	0	5	5	2
2	0	15	8	5	5	0	0
4	5	13	8	9	6	0	1
0	0	4	1	0	0	4	12
0	0	16	16	8	0	8	5
14	0	3	11	0	0	0	2
12	0	15	1	2	0	0	0
1	0	16	8	0	0	14	0
0	5	8	8	0	1	14	1
0	8	21	5	0	0	0	0
9	3	10	8	0	0	4	0
0	3	0	10	0	2	5	2
11	5	15	13	0	0	4	5
0	8	12	7	0	0	4	0
0	3	17	4	0	0	0	2
0	3	5	5	1	0	0	0
7	0	10	5	0	3	9	0
7	9	0	7	0	6	0	6
1	4	20	3	0	4	3	1
20	5	17	11	7	4	0	0
3	22	0	5	3	10	1	0
11	0	1	13	0	2	3	0
0	0	1	0	9	9	15	3
0	3	0	1	1	15	0	0
0	0	5	1	3	7	3	7
0	5	0	4	0	0	5	8
0	16	10		0	11		1
7	4	0		0	0		8
3	12	1	0	5	1	6	4
0	2	0	12	0	3	12	2
6	0	2	12	5	0	7	13
0	4	3	2	1	0	5	1
0	0	6	4	2	0	1	11
13	1	1	7	1	5	13	1
14	6	0	0	0	4	4	1
0	5	0	0	1	5	4	0
0	4	17	6	0	15	0	0
1	3	13	4	0	0	6	0
13	3	0	11	2	0	15	3
4	1	0	3	3	0	3	0
9	3	0	0	8	1	0	0
9	0	9	0	7	2	8	0
5	0	4	5	3	0	7	0
22	8	14	4	6	7	0	0
8	0	8	2	1	10	5	0
3	10	9	7	0	0	2	6
1	5	12	0	0	4	5	0
7	3	17	1	0	0	0	0
4	0	13	8	2	15	0	0
3	1	0	2	0	0	0	0
0	0	4	6	0	3	0	3
0	8	4	1	0	0	4	0
0	17	2	11	3	1	0	6
4	0	21	1	0	8	1	0
0	2	14	5	1	13	5	2
1	6	7	6	0	7	1	9
0	13	17	0	0	4	6	2
7	10	8	7	0	12	0	2
0	10	8	14	0	12	1	3
4	0	13	6	3	4	8	8
0	7	4	0	10	10	5	9
0	0	5	0	7	3	2	3
0	2	0	9	0	9	2	0
0	11	13	0	0	1	4	2
0	4	10	8	13	0	15	9
0	4	16	5	0	11	7	2
1	0	5	13	0	0	0	6
7	0	17	0	7	0	7	4
1	9	9	3	2	0	0	7
2	2	10	0	2	0	8	0
11	4	5	11	0	7	10	5
0	23	2	0	2	6	7	3
2	3	1	9	0	12	0	4
2	7	2	2	2	3	1	1
0	7	1	2	5	6	0	0
0	0	1	0	0	0	0	0
3	4	5	8	2	9	0	10
5	9	3	0	0	10	10	1
13	8	7	3	0	13	6	2
5	1	0	0	0	0	7	0
0	0	0	6	2	8	7	0
7	0	16	1	1	3	18	1
0	0	0	0	0	17	17	0
0	0	7	0	13	0	0	0
3	1	15	3	7	0	1	0
1	1	9	0	0	16	9	0
6	1	2	2	0	16	0	1
0	0	15	2	0	0	8	0
8	0	0	7	2	0	0	0
13	0	0	0	10	6	5	2
5	11	7	8	6	8	0	1
16	1	13	0	0	7	8	3
2	0	1	3	0	11	6	8
4	4	9	1	0	7	0	0
13	9	6	7	1	15	9	8
10	0	1	0	1	0	0	0
14	0	0	1	8	2	10	0
6	10	5	6	11	7	0	0
20	3	8	1	0	0	0	0
2	2	0	10	3	0	3	7
1	2	7	0	0	1	0	0
0	8	8	4	0	5	3	3
1	3	14	0	0	4	3	3
0	9	11	4	8	0	5	3
0	4	0	4	3	7	1	4
0	4	4	4	16	0	2	0
0	12	0	0	0	0	1	6
0	2		10	4	0	12	0
0	2		16	0	0	1	1
0	2	1	0	13	12	15	0
0	1	0	0	8	0	15	1
1	0	0	0	0	0	1	3
15	0	0	0	0	0	5	1
4	0	0	0	1	23	0	1
2	0	0	0	4	7	0	2
0	7	0	4	1	0	0	0
6	2	0	0	4	2	3	0
0	0	2	7	0	0	2	0
2	3	0	6	6	0	0	6
1	0	0	3	8	2	0	0
3	4	0	5	0	10	0	8
8	0	0	7	5	3	0	4
0	6	2	0	1	5	0	2
4	2	0	6	0	8	0	2
9	1	0	0	2	6	1	0
3	1	9	0	2	2	0	0
10	4	2	11	1	0	1	11
3	1	0	0	3	1	0	2
0	3	11	7	19	0	3	0
0	3	0	11	1	3	3	0
12	0	0	1	0	13	2	6
14	2	0	0	0	12	0	0
0	0	0	7	0	1	3	0
4	2	4	9	0	2	4	1
8	1	2	14	5	0	2	5
0	1	1	19	0	12	0	0
0	0	2	2	10	8	1	3
3	16	3	11	3	0	3	4
1	8	5	8	6	5	1	6
0	7	0	0	0	9	0	2
0	14	0	3	0	0	0	0
1	19	13	6	3	2	0	0
6	19	11	0	1	10	0	0
0	6	0	2	1	0	11	0
2	1	3	0	5	17	3	0
1	0	6	2	1	1	1	0
0	7	0	10	0	4	5	2
5	5	1	0	0	1	7	0
4	4	0	0	10	0	3	2
0	0	0	4	1	0	0	0
10	0	0	7	0	0	6	8
0	6	4	12	9	0	0	0
2	0	0	6	1	6	0	3
5	18	0	20	12	4	1	8
8	5	0	0	6	7	0	5
0	4	0	6	0	9	0	0
10	7	0	2	3	9	11	2
0	1	0	0	0	11	0	5
0	5	6	11	0	4	12	0
11	4	8	1	4	1	6	2
18	0	3	10	6	4	10	6
12	3	2	1	0	1	7	0
4	3	4	0	0	0	3	3
0	0	1	0	1	12	19	6
9	11	0	3	0	9	2	3
0	0	7	6	0	0	3	0
5	1	3	15	4	12	0	0
10	10	0	1	0	1	6	0
5	5	0	4	1	8	7	0
0	1	0	16	0	16	0	2
0	4	0	2	1	14	6	0
0	0	4	0	0	2	0	0
	0	0	0	4	0	0	0
	0	0	0	0	7	0	1
	3	0	13	1	0	0	0
	2	11	4	10	3	0	0
	9	0	11	14	0	1	0
	21	7	9	0	1	0	0
	0	8	0	8	2	0	5
	0	2	0	0	0	30	9
	0	16	4	1	0	3	0
	0	3	0	9	0	3	1
	0	0	0	13	6	12	0
	0	6	12	2	1	0	0
	1	5	5	1	0	0	3
	3	2	2	9	2	1	0
	0	0	0	8	21	1	0
	10	5	0	11	1	4	0
	0	3	15	1	5	0	0
	3	0	0	12	4	1	1
	0	13	6	7	11	5	1
	4	0	1		11	4	0
	13	0	0		4	17	0
	0	0	0		10	16	5
	8	3	1		4	0	0
	5	0	1		3	0	0
	2	0	12		2	0	7
	14	0	0		4	0	0
	15	0	1		10	5	4
	0	1	4		11	6	1
	0	0	1		2	14	0
	2	0	2		27	6	6
	10	0	9		4	1	0
	0	0	3		9	7	3
	1	0	5		2	3	0
	3	0	0		1	0	0
	0	5	1		5	10	1
	1	0	4		5	15
	8	3	5		9	4
	1	0	0		6	0
	1	4	0		4	0
	2	0	0		4	0
	0	0	6		3	3
	0	7	5		8	2
	0	1	0		2	1
	0	0	5		13	3
		6	0		2	0
		6	0		0	0
		0	0		8	0
		0	0		0	0
		0	0		1	0
		0	0		7	0
		0	8		2	0
		0	4		14	1
		1	6		6	0
		1	5		0	1
		0	3		12	0
		2	0		0	0
		0	0		0	0
		0	3		0	0
		0	1		9	0
		1	0		5	0
		0	1		0	0
		3	0		0	0
		3	1		0	3
		4	2		14	0
		9	8		17	1
		2	2		1	0
		1	0		10	1
		11	3		10	6
		6	2		14	2
		7	3			10
		1	6			0
		8	0			0
		8	0			0
		7	0			0
		0	7			1
		19	5			10
		0	8			3
		1	0			6
		7	5			8
		11	0			2
		8	0			5
		8	0			12
		1	0			4
		0	0			2
		0	0			2
		0	8			4
		2	10			2
		7	16			5
		1	3			0
		5	5			0
		2	5			0
		0	3			0
		0	0			0
		1	0			0
		3	0			0
		4	0			1
		0	4			0
		2	2			0
		17	1			0
		0	0			0
		0	6			0
		0	6			17
		10	12			0
		2	10			2
		2	6			0
		0	8
		0	0
		2	0
		7	0
		0	9
		10	2
		6	0
		5	0
		0	0
		16	0
		5	0
		0	3
		8	13
		5	2
		2	5
		6	7
		2	1
		0	9
		6	2
		1	2
		2	0
		0	3
		3	0
		12	4
		3	1
		7	0
		10	0
		0	0
		0	3
		3	0
		14	0
		13	0
		3	0
		4	0
		6	2
		6	0
		0	0
		12	0
		1	11
		0	0
		0	0
		12	0
		0	1
		2	0
		10	5
		5	0
		4	0
		0	0
		4	0
		6	0
		0	11
		12	17
		13	8
		8	0
		11	1
		0	6
		4	6
		0	0
		8	0
		0	0
		1	11
		0	12
		0	1
		5	1
		3	1
		6	0
		2	0
		0	1
		3	6
		0	0
		2	8
		11	0
		0	8
		0	0
		0	1
		0	0
		23	1
		5	2
		13	0
		5	4
		0	11
		9	0
		2	5
		3	8
		1	3
		0	13
		10	5
		3	2
		4	14
		21	6
		0	0
		5	0
		4	2
		0
		0
		0
		10
		0
		1
		19
		12
		7
		0
		0
		0
		0
		11
		4
		1
		8
		0
		0
		10
		6
		14
		10
		0
		2
		1
		7
		0
		0
		8
		11
		9
		0
		2
		0
		0
		3
		8
		11
		2
		2
		7
		0
		4
		0
		0
		0
		2
		0
		10
		3
		5
		7
		0
		0
		0
		4
		0
		0
		5
		4
		1
		3
		5
		2
		0
		0
		3
		0
		1
		1
		1
		1
		2
		0
		3
		0
		0
		1
		0
		0
		13
		13
		7
		0
		10
		9
		1
		0
		11
		0
		0
		0
		5
		12
		0
		0
		0
		1
		0
		2
		0
		0
		0
		2
		10
		1
		0
		0
		4
		3
