# Supplementary material for: Shieldin and CST co-orchestrate DNA polymerase-dependent tailed-end joining reactions independently of 53BP1-governed repair pathway choice
Source: Nat Struct Mol Biol. 2024 Sep 3;32(1):86–97. doi: 10.1038/s41594-024-01381-9 (PMC11753365; doi:10.1038/s41594-024-01381-9)
Supplement: Supplementary file 9 — Statistical source data. [file 41594_2024_1381_MOESM9_ESM.xlsx]

## Sheet: Figure 6B
Breaks/metaphase 24hrs 500nm Olaparib
Repeat 1									Repeat 2									Repeat 3
BARD DMSO OLAP	BARD IAA OLAP	53BP1 DMSO OLAP	53BP1 IAA OLAP	S3 CL5 DMSO OLAP	S3 CL5 IAA OLAP	S3 C34 DMSO OLAP	S3 C34 IAA OLAP		BARD DMSO OLAP	BARD IAA OLAP	53BP1 DMSO OLAP	53BP1 IAA OLAP	S3 CL5 DMSO OLAP	S3 CL5 IAA OLAP	S3 C34 DMSO OLAP	S3 C34 IAA OLAP		BARD DMSO OLAP	BARD IAA OLAP	53BP1 DMSO OLAP	53BP1 IAA OLAP	S3 CL5 DMSO OLAP	S3 CL5 IAA OLAP	S3 C34 DMSO OLAP	S3 C34 IAA OLAP
0	0	0	0		2	0	0		0	4	0	0	0	8	0	1		0	2	0	0	0	0	0	2
1	8	0	0	0	0	0	0		0	0	0	0		0	0	0		0	3	0	0	0	0	0	2
	4	0	1		0	0	0		0	1	0	0	0	3	0	0		0	6	0	0	0	0	0	6
1	6	0	0	0	0	0	4		0	3	0	1		1	0	2		0	4	0	0	0	0	0	0
0	6	0	1	0	0	0	0		0	2	0	0	0	0	0	1		0	4	0		0	0	0	0
0		0	0	0	0	0	0		0	1	0	0	0	1	0	0		0	4	0	0	0	4	0	2
0	7	0	0			0	0		0	1	0	0	0	0	0	2		0	0	0	0	0	2	0	3
1	8	0	0		0	0	0		0	2	0	0	0	2	1	0		0	0	0	0	0	2	0	0
5	2	0	0	0	0	0	0		0	0	0	0	0	0	0	1		0	6	0	0	0	3	0	4
0	3	0	0		4	0	0		0	0	0	0	0	2	0	3		0	0	0	0	0	0	0	3
1	4	0	0	1	0	0	0		0	0	0	0	0	5	0	0		0	1	0	0	1	0	0	0
0	5	0	1	0	1	0	1		0	3	0	0	0	1	0	1		0	1	0	0	3	0	0	0
6	6	0	0	1	0	0	2		0	6	0	0	0	0	0	0		0	3	0	0	0	1	0	0
1	2	0	0	9	0	0	0		0	1	0	0	0	0	0	4		0	3	0	0	1	1	0	4
1	2	0	0	1	1	0	1		0	1	0	0	0	3	0	0		0	3	0	0	0	0	0	0
1	5	0	0		6	0	0		0		0	0	0	1	0	5		0	3	0	0	0	3	0	0
0		0	0	0	1	0	0		0	0	0	0	0	1	0	2		0	3	0	0	0	0	1	1
0	1	0	0	0		0	0				1	0	0	0	0	3		1	0	0	0	0	0	0	0
0		0	2	0	0	0			0		0	0	0	0	0	0		0	3	0	0	0	0		0
0		0	0	0	0	0			0	1	0	0	0	0	0	3		0	6	1	0	0	2	0	3
4	5	0	1	2	1	0	0		0	4	0	0	0	0	0	1		0	6	0	0	0	0	0	2
1	5	0	0	0	0	0	0		0	2	0	0	0	11	0	0		0	7	0	0	0	0	0	1
4		0	1		0	0	2		0		0	0	0	1	0	0		0	0	0	0	1	0	0	2
1	4	0	0	1	0	0	1		0		0	0	0	4	0	2		0	3	0	0	0	0	0	1
0		0		0	1	0	0		0	1	0	0	0	5	0	0		0	4	0		1	2	0	0
5	3	0	0	0	0	0	0		0	3	0	0	0	0	0	0		0	0	0	0	0	1	0	4
0		0		1	4	0			0	2	0	0	0	2	0	0		0	9	0	0	1	0	0	1
0	0	0	0	0	4		2		0	4	0	0	0	1	0	3		0	8	0	0	1	0	0	0
	1	0	0	2	0	0	0		0	2	0	0	0	5	0	1		0	1	0	0	0	1	0	3
0	2	0	0	1	0	0	0		0	4	0	0	0	4	0	2		0	6	0	0	0	0	0	2
0	2	0	0	0	1	0	0		0	2	0	0	0	2	0	0		0	6	1	0	0	0		5
2	0	0	0	2	1	0	0		0	2		0	1	0	0	1			12	0	0	0	1	0	1
2	0	0	0		0	0	0		0	1	0	0	0	0	0	0		0	7	0	0	0	3	0	4
0	8	0	0	2	0	0	0		0	2	0	0	0	0	0	0		0	5	0	0	1	0	0	2
1	3	0	0	0	1	0	1		0	2	0	0	0	0	0	2		0	4	0	1	0	3	0	2
2	0	0	0		2	0	0		0	7	0	1	0	3	0	0		0	3	0	0	0	0	0	6
0	5	0	1		0	0	0		0	0	0	0	0	1	0	2		0	0	0	0	0	0	0	5
	2	0	0	1	1	0	0		0	1	0	0	0	5	0	2		0	6	0	0	0	1	0	2
0	4	0	0	4		0	0		0	0	0	0	0	1	1	0		0	0	0	0	0	0	0	0
	3	0	1	0		0	0		0	0	0	0	0	2	0	0		0	6	0	0	0	0	0	0
0	0	0	0		0	0	0		1	1	0	0	0	0	0	1		0	4	0	1	7	0	0	2
	3	0	0	0	0	0	0		0	5	0	0	0	2	0	5		0	0	0	0	0	2	0	2
1	1	0	0	1		0	0		0	2	0	0	0	0	0	5		0	1	0	0	0	0	0	0
0	3	0	0	0	2	0	1		0	2	0	0	0	0	0	1		0	1	0	0	0	0	0	1
1	6		0	0	0	0	3		0	3	0	0	0	1	0	0		0	3	0		0	0	0	1
0	4	0	1	0	0	0	3		0	4		0	0	1	0	0		0	0	0	0	0	2	1	0
0	2	0	0	1	0	0	0		0	2		1	0	0	0	0		0	4	1	0	1	4	0	0
0	1	0	0	0	1	0	0		0			1	0	0	0	3		0	13	0	0		1	0	3
0	3	0	0	2	2	0	1		0			0	0	1	0	1		0	7	0	0	0		0	1
	5		0		0	0	3		0			0	0	0	0	4		0	4	0	0	0	0	0	4
0	6			0	0	0	0		0			0	0	1	0	4		0	6	0	0	0	5	0	0
0		0	1	1	0		0		0			0	0	0	0	2		1	3	0	0	0	1	0	0
0	3	0	0	0	0	0			0			0	0	1	0	0		0	0	0		0	2	0	2
0	1	0	0	3	0	0	2		0			0	0	2	0	0		0	3	0	0	0	1	0	4
	2	0	0	0	4	0						0	0	0	0	4		0	0	0	0	0	1	0	6
	2	0	0		1	0						0	0	1	0	3		0	3	0	0	0	0	0	0
0	5	0	0	0	1							0	1	0	0	2		0	3	0	0		1		0
0	4	0	0		0							0	0	1	0	2		0	7	0			0		0
0		0	0		0							0	0	0	0	2		0					1		0
0		0			0							0		4	0			0					0		0
0	4				1																		0
2					0
5	6				0
0					0
Radials/metaphase 24hrs 500nm Olaparib
Repeat 1									Repeat 2									Repeat 3
BARD DMSO OLAP	BARD IAA OLAP	53BP1 DMSO OLAP	53BP1 IAA OLAP	S3 CL5 DMSO OLAP	S3 CL5 IAA OLAP	S3 C34 DMSO OLAP	S3 C34 IAA OLAP		BARD DMSO OLAP	BARD IAA OLAP	53BP1 DMSO OLAP	53BP1 IAA OLAP	S3 CL5 DMSO OLAP	S3 CL5 IAA OLAP	S3 C34 DMSO OLAP	S3 C34 IAA OLAP		BARD DMSO OLAP	BARD IAA OLAP	53BP1 DMSO OLAP	53BP1 IAA OLAP	S3 CL5 DMSO OLAP	S3 CL5 IAA OLAP	S3 C34 DMSO OLAP	S3 C34 IAA OLAP
0	6	0	0	2	0	0	0		0	4	0	0	0	1	0	0		0	4	0	0	2	0	0	2
0	2	0	0		0	0	0		0	0	0	0		0	0	0		0	2	0	0	0	0	0	4
1	4	0		0	0	0	0		0	2	0	0	0	3	0	0		0	1	0	0	0	1	0	2
	4	0	0		0	0	0		0	3	0	0		3	0	1		0	4	0	0	0	0	0	0
0		0	0	0	1	0	0		0	0	0	0	0	1	0	2		0	2	0		0	2	0	0
0	5	0	0	0	0	0	3		0	0	0	0	2	2	0	2		0	7	0	0	0	2	0	0
0		0	0	0	1	0	0		0	1	0	0	0	0	0	5		0	0	0	0	0	2	0	0
1	5	0	0			0	0		0	3	0	0	0	3	0	0		0	1	0	0	1	1	0	0
0	3	0	0		1	0	0		0	0	0	0	1	1	0	2		0	7	0	0	0	0	0	0
1	4	0	0	0	0	0	0		0	0	0	0	0	0	0	5		0	0	0	0	0	0	0	5
0	1	0	0		2	0	0		0	0	0	0	0	4	0	0		0	1	0	0	1	2	0	1
0	2	0	2	0	0	0	1		0	3	0	0	0	3	0	6		0	0	0	0	2	0	0	0
0	4	0	0	0	1	0	3		0	2	0	0	0	0	0	0		0	4	0	0	0	1	0	0
1	1	0	0	2	1	0	0		0	6	0	0	0	0	0	2		0	3	0	0	0	0	0	1
1	5	0	0	1	0	0	2		0	4	0	0	0	4	0	0		0	1	0	0	0	1	0	0
0	3	0	0	2	0	0	2		0		0	0	0	3	0	5		0	6	0	0	0	2	0	2
0	3	0	0		1	0	0		0	0	0	0	0	0	0	0		0	1	0	0	0	1	0	1
0		0	0	0	1	0	2				0	0	0	0	0	3		0	3	0	0	0	0	0	0
1	2	0	0	0		0			0		0	0	0	0	0	0		0	1	0	0	0	0		0
0		0	2	0	0	0			0	7	0	0	0	1	0	1		0	3	0	0	0	1	0	1
0		0	0	0	0	0	0		0	7	0	0	0	0	0	1		0	1	0	0	0	0	0	2
0	2	0	0	7	1	0	0		0	3	0	0	0	5	0	0		0	2	0	0	0	0	0	0
3	3	0	0		0	0	1		0		0	0	0	3	0	0		0	5	0	0	0	2	0	2
2		0	1		0	0	1		0		0	0	0	3	0	0		0	5	0	0	0	0	0	1
2	4	0	0	0	0	0	2		0	3	0	0	0	4	0	2		0	2	0		0	1	0	0
0		0	0	0	4	0	0		0	0	0	0	0	3	0	0		0	1	0	0	0	0	0	1
1	1	0	0	0	2	0			0	0	0	0	0	0	0	0		0	4	0	0	0	0	0	2
1		0	1	0	0		2		0	7	0	0	0	0	0	1		0	3	0	0	0	3	0	0
0	0	0	0	0	1	0	0		0	2	1	0	0	5	0	1		0	0	0	0	1	1	0	5
	2	0	0	0	0	0	0		0	5	0	0	0	4	0	1		0	1	0	0	0	3	0	4
0	4	0	0	0	0	0	0		0	9	0	0	0	4	0	0		0	3	0	0	0	0		2
0	3	0	0	0		0	0		0	0		0	0	0	0	3			2	0	0	1	1	0	0
4	0	0	0	0	1	0	2		0	4	0	0	0	0	0	0		0	3	0	0	0	3	0	3
0	0	1	0		0	0	0		0	2	0	0	0	0	0	0		0	2	0	0	2	1	0	3
0	5	0	1	1	0	0	2		0	0	0	1	0	0	0	2		0	4	0	0	0	3	0	1
1	2	0		0	1	0	0		0	4	0	0	0	3	0	0		0	1	0	0	0	0	0	1
1	5	0	0		0	0	1		0	0	0	0	0	4	0	2		0	0	0	0	0	0	0	4
0	4	0	0		0	0	0		0	1	0	0	0	6	0	0		0	0	0	0	0	1	0	1
	2	0	0	0	0	0	0		0	2	0	0	0	0	0	2		0	0	0	0	2	0	0	0
0	2	0	0	2		0	0		0	2	0	0	0	1	0	0		0	3	0	0	0	1	0	0
	3	0	1	0		0	0		0	1	0	0	0	0	0	2		0	3	0	0	2	1	0	1
0	4	0	0		0	0	0		0	2	0	0	0	2	0	2		0	0	0	0	0	3	0	5
	2	0	0	0	0	0	0		0	4	0	0	0	0	0	0		0	3	0	0	1	0	0	0
0	0	0	0	0		0	1		0	6	0	0	0	8	0	0		0	2	0	0	0	0	0	1
0	0	0	0	0	4	0	1		0	3	0	0	0	0	0	0		0	4	0		0	1	0	2
2	0		0	0	0	0	2		0	6		0	0	1	0	0		0	0	0	0	0	1	0	1
0	3	0	0	0	0	0	2		0	2		0	0	0	0	0		0	3	0	0	2	2	0	0
0	3	0	0	0	0	0	0		0			0	0	0	0	1		0	6	0	0		2	0	0
0	5	0	1	0	2	0	0		0			0	0	1	0	0		0	5	0	0	0		0	1
0	6	0	0	0	0	0	0		0			0	0	0	0	2		0	3	0	0	0	0	0	0
	1		0		0	0	3		0			0	0	3	0	1		0	3	0	0	1	1	0	0
0	2			0	0		3		0			0	0	0	0	0		0	2	0	0	1	2	0	2
0		0	1	0	4	0			0			0	0	0	0	0		0	0	0		0	1	0	3
0	5	0	0	1	0	0	1		0			0	0	5	0	0		0	4	0	0	0	0	0	4
0	6	0	1	0	2	0						0	0	4	0	0		0	0	0	0	0	4	0	3
	4	0	0	2	1	0						0	0	0	0	2		0	2	0	0	1	0	0	0
	4	0	0		0							0	0	1	0	2		0	2	0	0		0		2
0	4	0	0	0	1							0	0	1	0	4		0	2	0			0		0
0	6	0	0	0	1							0	0	1	0	5		0					1		2
0		0	0		0							0		3	0			0					0		0
0		0	0		0																		0
2	3	0			2
1					0
	0				0
0	1				5
3					0
