# Supplementary material for: Shieldin and CST co-orchestrate DNA polymerase-dependent tailed-end joining reactions independently of 53BP1-governed repair pathway choice
Source: Nat Struct Mol Biol. 2024 Sep 3;32(1):86–97. doi: 10.1038/s41594-024-01381-9 (PMC11753365; doi:10.1038/s41594-024-01381-9)
Supplement: Supplementary file 10 — Statistical source data. [file 41594_2024_1381_MOESM10_ESM.xlsx]

## Sheet: Ext. Data Figure 1E
Percentage of micronucleated nomochromatic erythrocytes
	WT							53bp1-/-						Shld2-/-							Shld3-/-
Females	0.161855	0.145955	0.148597	0.151935	0.112875	0.168287	0.134232	0.15	0.18	0.13	0.15	0.15	0.19	0.141365	0.161321	0.134822	0.138247	0.172359	0.121116	0.178138	0.155608	0.18771	0.159789	0.191807	0.155677	0.151442	0.164845	0.145875	0.144782	0.23662
Males	0.345261	0.222339	0.201756	0.237418	0.251504	0.225178	0.2236	0.28	0.28	0.23	0.29	0.28		0.209358	0.2119	0.21486	0.225705	0.247759	0.267636		0.238957	0.248723	0.299532	0.218673	0.383505	0.253423	0.276713	0.205164	0.250497	0.277662	0.243564	0.262087

## Sheet: Ext. Data Figure 1F
Total Cells per spleen
	WT				Shld2-/-				Ctc1F/F Mb1+/cre
B220+ CD19+	61956500	71449776	63046800	67939056	121336562	93971416	86673795	126148680	67853280	81991052	57524904	67664148	83833218	88733348	84781420	105764580
Follicular	4.87598e+07	5.23727e+07	4.83569e+07	4.47039e+07	9.16091e+07	7.01027e+07	5.97182e+07	7.93475e+07	4.51224e+07	5.67378e+07	3.9232e+07	4.72296e+07	6.15336e+07	5.96288e+07	5.28188e+07	68746977
Marginal Zone	3.40761e+06	5.33015e+06	5.49768e+06	6.79391e+06	7.34086e+06	4.67038e+06	8.62404e+06	1.09245e+07	4.26797e+06	4.73088e+06	7.36319e+06	5.60259e+06	7.52822e+06	1.12691e+07	8.4188e+06	6.66317e+06

## Sheet: Ext. Data Figure 1G
Total B220+ cells
	WT									53bp1-/-						Shld2-/-								Shld3-/-
Spleen	96908691	86751392	129430197	95057215	94981392	115117200	97351226	82186932	70850900	86397536	47562912	44275303	55957850	48471696	29458548	76154904	74505156	107119257	152697072	91741825	115072360	132816960	78302720	89254100	116847445	93643317	128521120	114366971	90228600	68019616	63937296	111236060	94651960	125207160	134289400	125152016	133562880	129094020	96232548	60895912
Bone Marrow	8414834	8662100	8.8992e+06	1.06131e+07	1.05451e+07	1.07733e+07	7864670			4746924	4135860	5463150	6893766			4023492	7519280	8.95681e+06	8016624	8015007	4.90845e+06			7665210	5947722	8.60653e+06	8.64056e+06	6.80438e+06	9.67927e+06	9593300	7.70665e+06	9035334	11114290	9.9711e+06	9.27644e+06	8.04911e+06
Total live thymocytes
	WT										53bp1-/-									Shld2-/-											Shld3-/-
Thymus	261392000	208440000	61362000	113988000	125184000	76393000	161646000	185024000	230121000	127575000	131740000	89001000	58890000	35816000	15664000	62444000	87997000	61676000	78228000	151125000	203615000	198099000	71632000	98273000	55920000	142228000	146016000	136994000	117007000	24700000	98365000	83334000	105621000	108192000	89838000	122174000	126084000	99632000	101010000	128568000	176064000	133736000	150080000	154816000	104610000	147224000	116358000	120582000

## Sheet: Ext. Data Figure 1H
Absolute cell number (1 leg)
Hardy Fraction	WT																	53bp1-/-															Shld2-/-
A	369454	311558	482657	887741	712752	816725	370778	502861	409388	431392	343357	487598	477870	505217	477667	309623	216556	214516	170968	501959	460417	482105	648220	495531	579172	408778	423921	351391	477225	526178	350337	295371	336160	425653	512789	736541	774848	734572	883366	524234	670647	456656	460225	384735	448315	339081	326608	372760	235189
B	257587	327090	317048	298388	225605	220927	187499	253996	278891	336553	320749	418783	313762	643684	506218	443514	295253	95707.1	140049	199903	127512	165833	181577	146659	139885	214643	200521	128433	410297	406733	188000	186636	244829	530283	397130	336332	274139	279137	313408	409653	561566	268128	184521	152953	421397	350383	430720	312516	317537
C	89051.6	110553	88118.2	285027	56401.3	124565	40212.9	95783.1	49439.7	67142.7	37797.5	66258.2	44896	90689.6	106844	78995.6	44874	35459.3	41832.7	168200	173324	42262.9	91164.7	94069.4	85894.1	53523.9	37278.1	25481	61302	89893.1	50670.5	53664.5	154265	203315	108494	228132	168990	182419	159477	77976	110563	108927	64331	41356.1	52813.9	51389.6	74221.5	60244.1	66751.3
D	2.45507e+06	2.90758e+06	2.08526e+06	2.78809e+06	2.77658e+06	3.39794e+06	2.5865e+06	3.61027e+06	2.3149e+06	2.4455e+06	2.84367e+06	2.36158e+06	3.00987e+06	3.00177e+06	2.43601e+06	3.14172e+06	2.22476e+06	1202040	1.38545e+06	958871	400097	597343	1.44077e+06	1.71085e+06	1.48203e+06	1.70702e+06	1.29766e+06	921350	1.45606e+06	2.03567e+06	1.63386e+06	1.4822e+06	3.17526e+06	4.82391e+06	2.0551e+06	2.40693e+06	3.20674e+06	3.32204e+06	4.42987e+06	3.46945e+06	4.81227e+06	3100230	1.4047e+06	2.76828e+06	2.34768e+06	2.93563e+06	2.6766e+06	1.69216e+06	2.52328e+06
E	903424	1.91459e+06	1.14493e+06	1.4766e+06	1.64804e+06	1.84712e+06	745695	1.45667e+06	1.00766e+06	1.03934e+06	1.09189e+06	876647	1.44057e+06	1.35582e+06	1.04096e+06	1.18028e+06	919211	184241	301086	453379	180960	392149	638830	374077	366371	470507	360581	270314	406943	565638	429963	346743	1.3153e+06	2.04741e+06	1.22127e+06	1.41785e+06	2.1674e+06	2.48472e+06	3.47799e+06	1.48523e+06	2.16511e+06	1245678	421410	734357	984199	1.36519e+06	1.12508e+06	667959	847575
F	1.63841e+06	1.49922e+06	1.07963e+06	432602	1.34948e+06	863669	801090	1.05483e+06	1.16199e+06	1.20394e+06	797556	2.67169e+06	1.67351e+06	1.19959e+06	780717	1.37415e+06	1.28334e+06	372060	538785	309201	173324	459027	535530	591372	456190	608216	494449	706242	482216	500372	395566	600695	1.18203e+06	2.68661e+06	892790	998827	716130	830510	1.00679e+06	798385	1.06213e+06	1117200	545215	614714	1.43549e+06	456336	725857	411908	513210
[truncated: 18 more columns]

## Sheet: Ext. Data Figure 1I
Total Cells per spleen
	WT									53bp1-/-						Shld2-/-								Shld3-/-
B220+ CD19+	40618908	34915052	59541795	42499500	43598016	49183200	41409430	36482318	28364500	23074304	14454720	15930498	21428675	15815280	10278702	21195216	26981748	54267465	73060800	33186608	42987880	43693056	28424960	34193120	41182596	47582424	66161760	32731944	32071050	18867632	21312432	43987450	40140360	62415015	74899440	67884960	62734080	55063800	44379828	25895936
Follicular	3.11953e+07	2.66402e+07	4.47159e+07	31109634	3.22625e+07	3.99368e+07	3.20923e+07	3.06087e+07	22975245	1.49983e+07	1.03062e+07	1.11991e+07	1.47429e+07	1.20671e+07	7.76042e+06	1.43492e+07	1.98855e+07	4.18402e+07	5.23846e+07	2.54209e+07	3.28857e+07	3.49981e+07	2.28821e+07	2.691e+07	3.19577e+07	3.56392e+07	5.02168e+07	2.43853e+07	2.37005e+07	1.52262e+07	1.66876e+07	3.22428e+07	3.15905e+07	4.28791e+07	5.78973e+07	5.23393e+07	4.86816e+07	4.33352e+07	3.5992e+07	2.13641e+07
Marginal Zone	2.99361e+06	2.56626e+06	4.81098e+06	3.81221e+06	4.70859e+06	1.54435e+06	1.65224e+06	1.00326e+06	1.0041e+06	3.29963e+06	2.1393e+06	1.84794e+06	2.13644e+06	1.78713e+06	1.00423e+06	1.78676e+06	3.07592e+06	5.39419e+06	3.05394e+06	1.39384e+06	1.79689e+06	1.16224e+06	997716	2.08236e+06	2.15385e+06	4.33952e+06	5.27971e+06	1.42384e+06	1.83446e+06	709423	1.10612e+06	3.40903e+06	3.2313e+06	8.36361e+06	6.35147e+06	5.28145e+06	4.49176e+06	3.49655e+06	3.15984e+06	1.56411e+06

## Sheet: Ext. Data Figure 1J-K
Total cells per Thymus
	WT								53bp1-/-						Shld2-/-								Shld3-/-
CD4+	4.58374e+06	8.5035e+06	8.2997e+06	4278008	1.18648e+07	14246848	1.58323e+07	8.96852e+06	1.52576e+06	733075	3.20338e+06	4.15346e+06	3.21949e+06	2.76145e+06	6.46121e+06	5.76863e+06	3685128	1.11507e+07	1.02795e+07	1.33706e+07	8424504	8618400	8.33152e+06	4.3667e+06	7.35122e+06	9.33697e+06	4312224	8552180	8.80066e+06	6.10744e+06	6606054	8.13835e+06	1.25534e+07	1.00703e+07	11976384	1.32832e+07	6255678	1.05707e+07	7.36546e+06	7054047
CD8+	1.30087e+06	2.13158e+06	3.24227e+06	2.31471e+06	4.26745e+06	5.97628e+06	7.70905e+06	4184460	1307284	670419	1.85459e+06	2.34072e+06	3577208	3676716	1719168	1.73943e+06	2208840	5.51845e+06	4.80393e+06	6.45242e+06	3.59211e+06	3674790	2183703	1.89168e+06	2.05961e+06	2.1963e+06	2470545	3.8607e+06	3.64383e+06	2.70999e+06	2818179	3664188	5.14107e+06	3.73123e+06	3932096	4.42774e+06	3305676	5.55034e+06	3.39765e+06	4.00332e+06
CD4+ CD8+	51421356	98599620	108409344	66920268	140470374	159860736	201125754	110352375	29691464	12296240	53389620	77085372	52362924	67432536	59311296	86873332	47867520	120609344	126157824	111650110	101913097	104258700	83610250	73083918	91679028	91746816	79326954	104703118	108180072	87078368	87272640	112111296	152471424	115949112	129218880	131903232	88918500	125582072	102162324	106594488
CD4- CD8-	4.06216e+06	4.81029e+06	5.27025e+06	2.88766e+06	5.02719e+06	4995648	5.38483e+06	4.04413e+06	3.29149e+06	1958000	4.02139e+06	4399850	2.48554e+06	4.3573e+06	4.17615e+06	3.92109e+06	2169696	4.96376e+06	4.83313e+06	5548257	3.08898e+06	3160080	4269041	3958365	4.49945e+06	4.9011e+06	3.74624e+06	5.08244e+06	5421612	3786016	4282824	4692732	5.88054e+06	3.93184e+06	4907616	5.13989e+06	6130146	5.47673e+06	3.4791e+06	2.96632e+06
Gated on CD4- CD8-	WT								53bp1-/-						Shld2-/-								Shld3-/-
CD44+	405404	702303	347836	303204	774187	441615	683874	804781	477266	242792	784172	369147	220965	260131	659831	705797	284230	434825	594475	760111	404657	413970	678778	526463	652421	705758	382117	494013	532944	420248	421858	469273	723306	648753	530023	678466	517384	958428	626239	525038
CD44+ CD25+	101148	207805	153364	75945.3	189525	296242	199239	116875	274839	165647	311658	519182	106133	203486	280219	234481	69647.2	243720	223774	345656	81549.2	147260	352623	255710	246570	292596	110514	226169	204937	131375	170885	198503	348128	207994	534930	341803	69270.6	174160	65059.2	79497.3
CD25+	1.33239e+06	2.11172e+06	1.54945e+06	1.09442e+06	1.8852e+06	2.42289e+06	1.90085e+06	986767	1.75436e+06	836066	2.04689e+06	2.56511e+06	787917	1.36383e+06	1.76233e+06	1.96839e+06	672606	1.83659e+06	2.19424e+06	2.702e+06	772246	1106028	2.23698e+06	1.88418e+06	2.4702e+06	2.2496e+06	1.0452e+06	2.00756e+06	2.15238e+06	1.44247e+06	1.39192e+06	1.60022e+06	2.57568e+06	1.89515e+06	2.61085e+06	2.39519e+06	876611	1.50062e+06	834985	919558
CD44- CD25-	2.222e+06	1.78943e+06	3.22012e+06	1.41206e+06	2.1818e+06	1.8334e+06	2.60087e+06	2.1353e+06	786666	712712	880685	945968	1.36953e+06	2.52723e+06	1.47e+06	1.01164e+06	1.14343e+06	2.4521e+06	1.82209e+06	1.7366e+06	1.83177e+06	1.49156e+06	1.00322e+06	1.29043e+06	1.12936e+06	1.65167e+06	2.20654e+06	2.35825e+06	2.53189e+06	1.79079e+06	2.29559e+06	2.42145e+06	2.2346e+06	1.17955e+06	1226904	1.727e+06	4.67117e+06	2.8479e+06	1.95178e+06	1.44163e+06

## Sheet: Ext. Data Figure M
Per cent CSR relative to control
	WT													53bp1-/-											Shld2-/-														Shld3-/-
IgG1: CD40+IL4	99.75	100.25	102.67	99.59	97.74	99.91	100.09	100.4	99.6	96.82	103.18	104.9	95.1	9.23	8.56	7.55	6.95	12.76	12.21	4.8	9.76	3.04	7.01	5.51	18.35	13.61	20.51	20.74	18.97	18.78	30.12	36.99	26.24	30.19	26.37	19.07	17.46	21.36	14.97	14.53	19.61	20.04	15.38	13.22	22.18	26.49	24.85
IgG1: LPS+IL4	91.35	108.65	103.39	99.66	96.95	98.92	101.08	98.32	101.68	98.97	101.03	116.85	83.15	10.6	8.95	10.77	8.25	11.78	6.23	10.26	12.95	9.39	11.18	12.8	19.91	14.34	19.39	21.66	19.3	18.38	15.6	18.77	25.51	26.92	27.31	25.99	23.84	29.82	14.92	16.74	18.92	22.95	13.9	13.4	18.07	22.92	18.07
IgE	72.53	127.47	95.83	101.95	102.22	111.5	88.5	113.47	86.53	96.89	103.11	129.93	70.07	21.35	22.92	6.19	4.6	10.51	9.86	11.47	11.82	10.88	17.69	17.69	25.75	29.83	30.08	37	19.2	16.02	15.33	14.46	21.69	19.64	20.18	38.1	28.57	43.54	27.94	22.92	27.15	30.35	32.34	26.06	29.81	27.15	29.28
IgG2b	94.96	105.04	104.1	101.91	93.99	96.74	103.26	114.61	85.39	90.81	109.19	84.8	115.2	25.49	14.85	56.52	46.38	58.27	52.17	33.02	32.76	10.53	11.7	9.16	23.25	26.33	50.82	47.81	74.64	77.54	67.42	67.58	46.07	38.88	44.21	13.06	21.25	29.04	20.45	24.65	44.26	48.09	33.61	24.09	45.9	47.27	41.26
IgG3	109.31	90.69	103.92	94.19	101.88	99.71	100.29	94.59	105.41	90.56	109.44	95.8	104.2	20.34	20.49	67.24	47.37	25.44	17.82	35.48	35.48	19.71	27.32	24.98	26.36	22.35	47.57	48.04	66.9	70.02	23.76	25.44	47.21	41.63	44.64	40	35.9	31.22	29.08	24.79	46.15	47.25	26.5	26.36	47.72	51.18	46.31

## Sheet: Ext. Data Figure N
anti NP25 IgM (AU)
Day Post immunisation	Mb1+/cre		Shld2-/-			Ctc1F/F Mb1+/cre
0	930.012	2192.79	1663.35	2803.23	1956.67	1792.09	1159.23	1681.78
7	148286	48308.5	85594.8	132526	192389	182012	46027.1	117289
14	99775	69504.4	62436.9	122147	196944	14397.1	76728.1	79183.2
21	271600	60010.1	21385.1	89128.7	98703.7	0	44385.1	54562.8
28	120664	54328	20989.3	67885.1	73603	36251.6	60396.7	25188.3
anti NP25 IgG1 (AU)
Day Post immunisation	Mb1+/cre		Shld2-/-			Ctc1F/F Mb1+/cre
0	27.2923	20.6887	21.5511	27.7432	38.441	29.5592	32.7836	27.7432
7	118274	15779.9	2805.51	3632.12	4462.48	2993.06	42813.9	4462.48
14	89834.6	54159.1	8583.97	18185.1	21040.3	1357.69	7137.59	17741.5
21	232440	200470	10457	41282.7	28344	19671.7	22196.5	20783
28	254231	259180	11093.4	38731.3	25011.6	17124.5	56385	15720.2
