# Supplementary material for: Shieldin and CST co-orchestrate DNA polymerase-dependent tailed-end joining reactions independently of 53BP1-governed repair pathway choice
Source: Nat Struct Mol Biol. 2024 Sep 3;32(1):86–97. doi: 10.1038/s41594-024-01381-9 (PMC11753365; doi:10.1038/s41594-024-01381-9)
Supplement: Supplementary file 11 — Statistical source data. [file 41594_2024_1381_MOESM11_ESM.xlsx]

## Sheet: Ext. Data Figure AB
Per cent CSR to IgA relative to control
	Shld3-/-		Shld1-/-
WT	H3 + GST	H3 + SHLD3	C1 + GST	C1 + SHLD1
100	24.4283	75.7679	34.727	91.8942
100	16.8358	71.9403	36.8159	99.204
100	21.1009	65.5963	38.0734	87.2133
100	26.7529	91.092	42.0498	94.1571

## Sheet: Ext. Data Figure 2C
SHLD1 vs GST
	HXF0062_IPP183_C1_SHLD1_1	HXF0062_IPP183_C1_SHLD1_2
Shieldin complex subunit 1 OS=Mus musculus OX=10090 GN=Shld1 PE=2 SV=1	7.00603	6.14831
Shieldin complex subunit 2 OS=Mus musculus OX=10090 GN=Shld2 PE=2 SV=2	5.57646	4.56959
Rabphilin-3A OS=Mus musculus OX=10090 GN=Rph3a PE=1 SV=2	2.1531	3.38173
Heat shock cognate 71 kDa protein OS=Mus musculus OX=10090 GN=Hspa8 PE=1 SV=1	5.16524	3.31957
Mitotic spindle assembly checkpoint protein MAD2B OS=Mus musculus OX=10090 GN=Mad2l2 PE=1 SV=2	2.96866	2.2045
Tubulin beta-5 chain OS=Mus musculus OX=10090 GN=Tubb5 PE=1 SV=1	-0.64006	-1.82557
Shieldin complex subunit 3 OS=Mus musculus OX=10090 GN=Shld3 PE=2 SV=2	3.38639	3.37967
Muscleblind-like protein 1 OS=Mus musculus OX=10090 GN=Mbnl1 PE=1 SV=1	1.4754	0.411554
EH domain-containing protein 1 OS=Mus musculus OX=10090 GN=Ehd1 PE=1 SV=1	0.57897	0.623587
Trifunctional enzyme subunit alpha, mitochondrial OS=Mus musculus OX=10090 GN=Hadha PE=1 SV=1	2.10171	1.27448
E3 ubiquitin-protein transferase MAEA OS=Mus musculus OX=10090 GN=Maea PE=1 SV=1	-1.80543	0.143698
BAG family molecular chaperone regulator 2 OS=Mus musculus OX=10090 GN=Bag2 PE=1 SV=1	4.18423	4.04112
CST complex subunit STN1 OS=Mus musculus OX=10090 GN=Stn1 PE=1 SV=2	1.55654	-9.00837
U3 small nucleolar RNA-associated protein 14 homolog A OS=Mus musculus OX=10090 GN=Utp14a PE=1 SV=1	1.81718	0.148357
Gamma-taxilin OS=Mus musculus OX=10090 GN=Txlng PE=1 SV=1	1.36435	0.101643
Keratin, type II cytoskeletal 80 OS=Mus musculus OX=10090 GN=Krt80 PE=1 SV=1	0.677656	0.463724
Ornithine decarboxylase antizyme 3 OS=Mus musculus OX=10090 GN=Oaz3 PE=1 SV=2	-0.29738	-0.16735
Coatomer subunit delta OS=Mus musculus OX=10090 GN=Arcn1 PE=1 SV=2	2.83905	1.29026
Eukaryotic translation initiation factor 4 gamma 2 OS=Mus musculus OX=10090 GN=Eif4g2 PE=1 SV=2	3.29378	1.4671
Tubulin alpha-1B chain OS=Mus musculus OX=10090 GN=Tuba1b PE=1 SV=2	3.41093	0.939169
Caspase-1 OS=Mus musculus OX=10090 GN=Casp1 PE=1 SV=1	2.69337	1.09451
Histone-arginine methyltransferase CARM1 OS=Mus musculus OX=10090 GN=Carm1 PE=1 SV=2	6.92863	6.82675
E3 ubiquitin-protein ligase HUWE1 OS=Mus musculus OX=10090 GN=Huwe1 PE=1 SV=5	5.10377	2.05454
Ribonucleoside-diphosphate reductase large subunit OS=Mus musculus OX=10090 GN=Rrm1 PE=1 SV=2	2.92379	2.31404
Ribose-phosphate pyrophosphokinase 1 OS=Mus musculus OX=10090 GN=Prps1 PE=1 SV=4	1.90113	0.499336
Myeloid leukemia factor 2 OS=Mus musculus OX=10090 GN=Mlf2 PE=1 SV=1	3.75303	2.94536
Translation machinery-associated protein 7 OS=Mus musculus OX=10090 GN=Tma7 PE=3 SV=1	-0.01759	-0.8515
RNA-binding protein 14 OS=Mus musculus OX=10090 GN=Rbm14 PE=1 SV=1	1.25466	1.46268
Transmembrane protease serine 13 OS=Mus musculus OX=10090 GN=Tmprss13 PE=2 SV=2	-0.2666	-0.91226
Vacuolar protein sorting-associated protein 18 homolog OS=Mus musculus OX=10090 GN=Vps18 PE=1 SV=2	-0.75222	-1.23083
Prostaglandin E synthase 3 OS=Mus musculus OX=10090 GN=Ptges3 PE=1 SV=1	2.45141	1.33013
Serrate RNA effector molecule homolog OS=Mus musculus OX=10090 GN=Srrt PE=1 SV=1	2.96488	1.19524
Transmembrane protein 117 OS=Mus musculus OX=10090 GN=Tmem117 PE=1 SV=1	0.450049	-1.60081
Centromere protein V OS=Mus musculus OX=10090 GN=Cenpv PE=1 SV=2	6.13092	-4.62889
Coatomer subunit gamma-1 OS=Mus musculus OX=10090 GN=Copg1 PE=1 SV=1	4.08313	1.53454
Death-associated protein kinase 1 OS=Mus musculus OX=10090 GN=Dapk1 PE=1 SV=3	8.77576	7.63527
3-ketoacyl-CoA thiolase, mitochondrial OS=Mus musculus OX=10090 GN=Acaa2 PE=1 SV=3	2.08791	0.528109
Mannosyl-oligosaccharide glucosidase OS=Mus musculus OX=10090 GN=Mogs PE=1 SV=1	4.63244	1.53299
DNA polymerase delta catalytic subunit OS=Mus musculus OX=10090 GN=Pold1 PE=1 SV=2	3.92264	0.717324
Stress-induced-phosphoprotein 1 OS=Mus musculus OX=10090 GN=Stip1 PE=1 SV=1	4.66346	2.58867
26S proteasome non-ATPase regulatory subunit 9 OS=Mus musculus OX=10090 GN=Psmd9 PE=1 SV=1	2.03004	1.17453
Pleckstrin OS=Mus musculus OX=10090 GN=Plek PE=1 SV=1	1.09384	-0.23009
Eukaryotic translation initiation factor 2 subunit 2 OS=Mus musculus OX=10090 GN=Eif2s2 PE=1 SV=1	4.3368	2.01837
Copine-5 OS=Mus musculus OX=10090 GN=Cpne5 PE=1 SV=1	-2.81252	-0.14167
Transmembrane protein 131 OS=Mus musculus OX=10090 GN=Tmem131 PE=2 SV=2	0.517275	-0.36625
Pyrroline-5-carboxylate reductase 2 OS=Mus musculus OX=10090 GN=Pycr2 PE=1 SV=1	3.16766	1.15027
ADP-ribosylation factor-like protein 1 OS=Mus musculus OX=10090 GN=Arl1 PE=1 SV=1	1.49999	-0.91905
Replication factor C subunit 5 OS=Mus musculus OX=10090 GN=Rfc5 PE=1 SV=1	3.73675	1.21022
Creatine kinase M-type OS=Mus musculus OX=10090 GN=Ckm PE=1 SV=1	-1.2455	1.27272
Ran-specific GTPase-activating protein OS=Mus musculus OX=10090 GN=Ranbp1 PE=1 SV=2	1.88335	0.318195
Cilia- and flagella-associated protein 65 OS=Mus musculus OX=10090 GN=Cfap65 PE=1 SV=1	1.80257	-0.49902
E3 ubiquitin-protein ligase RNF31 OS=Mus musculus OX=10090 GN=Rnf31 PE=1 SV=2	0.843378	1.36247
Eukaryotic translation initiation factor 5 OS=Mus musculus OX=10090 GN=Eif5 PE=1 SV=1	1.85003	-1.17037
26S proteasome regulatory subunit 10B OS=Mus musculus OX=10090 GN=Psmc6 PE=1 SV=1	2.35781	0.87114
T-complex protein 1 subunit eta OS=Mus musculus OX=10090 GN=Cct7 PE=1 SV=1	1.94847	0.376066
Replication factor C subunit 2 OS=Mus musculus OX=10090 GN=Rfc2 PE=1 SV=1	2.61488	0.958985
DnaJ homolog subfamily A member 2 OS=Mus musculus OX=10090 GN=Dnaja2 PE=1 SV=1	3.83582	1.11539
CDC42 small effector protein 1 OS=Mus musculus OX=10090 GN=Cdc42se1 PE=1 SV=1	0.875	-0.77262
Heterogeneous nuclear ribonucleoprotein H2 OS=Mus musculus OX=10090 GN=Hnrnph2 PE=1 SV=1	2.77684	0.641278
Tubulin beta-4B chain OS=Mus musculus OX=10090 GN=Tubb4b PE=1 SV=1	2.78219	1.33797
Intraflagellar transport protein 80 homolog OS=Mus musculus OX=10090 GN=Ift80 PE=1 SV=1	-0.80003	1.01649
DNA replication licensing factor MCM2 OS=Mus musculus OX=10090 GN=Mcm2 PE=1 SV=3	1.95981	0.109299
Parafibromin OS=Mus musculus OX=10090 GN=Cdc73 PE=1 SV=1	4.49728	0.925002
Protein BUD31 homolog OS=Mus musculus OX=10090 GN=Bud31 PE=1 SV=2	-0.18717	-1.87797
Heterogeneous nuclear ribonucleoprotein F OS=Mus musculus OX=10090 GN=Hnrnpf PE=1 SV=3	3.14153	0.784122
T-complex protein 1 subunit epsilon OS=Mus musculus OX=10090 GN=Cct5 PE=1 SV=1	2.24038	0.411793
RNA-binding protein 3 OS=Mus musculus OX=10090 GN=Rbm3 PE=1 SV=1	1.6436	1.39826
Eukaryotic translation initiation factor 1A, X-chromosomal OS=Mus musculus OX=10090 GN=Eif1ax PE=2 SV=3	0.033463	-1.58618
Methanethiol oxidase OS=Mus musculus OX=10090 GN=Selenbp1 PE=1 SV=2	1.10259	1.33507
Heat shock protein HSP 90-beta OS=Mus musculus OX=10090 GN=Hsp90ab1 PE=1 SV=3	2.86123	0.990067
Keratin, type I cuticular Ha6 OS=Mus musculus OX=10090 GN=Krt36 PE=1 SV=1	1.1436	-7.92608
ATP-dependent RNA helicase DDX39A OS=Mus musculus OX=10090 GN=Ddx39a PE=1 SV=1	1.96764	0.789944
Tyrosine-protein kinase SYK OS=Mus musculus OX=10090 GN=Syk PE=1 SV=2	2.71934	0.981558
Angiotensin-converting enzyme OS=Mus musculus OX=10090 GN=Ace PE=1 SV=3	-0.75826	0.134754
Glutamine--tRNA ligase OS=Mus musculus OX=10090 GN=Qars1 PE=1 SV=1	2.44076	0.408613
26S proteasome regulatory subunit 6B OS=Mus musculus OX=10090 GN=Psmc4 PE=1 SV=2	2.97119	1.0278
Leucine-rich repeat-containing protein 40 OS=Mus musculus OX=10090 GN=Lrrc40 PE=1 SV=2	2.73863	0.339886
DNA-directed RNA polymerases I, II, and III subunit RPABC1 OS=Mus musculus OX=10090 GN=Polr2e PE=1 SV=1	3.42864	1.23968
RuvB-like 2 OS=Mus musculus OX=10090 GN=Ruvbl2 PE=1 SV=3	2.90812	1.09354
CST complex subunit CTC1 OS=Mus musculus OX=10090 GN=Ctc1 PE=1 SV=2	10.2088	1.25815
Alanine and arginine-rich domain-containing protein OS=Mus musculus OX=10090 GN=Aard PE=2 SV=1	-2.4962	-1.35995
Emerin OS=Mus musculus OX=10090 GN=Emd PE=1 SV=1	3.03343	0.371729
Protein FAM76B OS=Mus musculus OX=10090 GN=Fam76b PE=1 SV=1	1.10335	-0.7173
Serine/threonine-protein kinase 35 OS=Mus musculus OX=10090 GN=Stk35 PE=1 SV=3	-0.37698	-1.40718
CAD protein OS=Mus musculus OX=10090 GN=Cad PE=1 SV=1	2.34402	1.11424
Ribosomal oxygenase 2 OS=Mus musculus OX=10090 GN=Riox2 PE=1 SV=2	6.5962	6.62998
Stress-70 protein, mitochondrial OS=Mus musculus OX=10090 GN=Hspa9 PE=1 SV=3	2.45239	0.58643
Leucine--tRNA ligase, cytoplasmic OS=Mus musculus OX=10090 GN=Lars1 PE=1 SV=2	2.41595	0.527733
Protein-glutamine gamma-glutamyltransferase E OS=Mus musculus OX=10090 GN=Tgm3 PE=1 SV=2	0.761269	0.571224
TAR DNA-binding protein 43 OS=Mus musculus OX=10090 GN=Tardbp PE=1 SV=1	2.75233	0.980085
39S ribosomal protein L14, mitochondrial OS=Mus musculus OX=10090 GN=Mrpl14 PE=1 SV=1	0.638669	-0.25958
Bifunctional UDP-N-acetylglucosamine 2-epimerase/N-acetylmannosamine kinase OS=Mus musculus OX=10090 GN=Gne PE=1 SV=1	-1.34902	-0.78461
T-complex protein 1 subunit theta OS=Mus musculus OX=10090 GN=Cct8 PE=1 SV=3	2.23652	0.549696
DNA replication licensing factor MCM3 OS=Mus musculus OX=10090 GN=Mcm3 PE=1 SV=2	2.20919	0.452253
Phospholipase A-2-activating protein OS=Mus musculus OX=10090 GN=Plaa PE=1 SV=4	2.68514	1.4887
DnaJ homolog subfamily A member 1 OS=Mus musculus OX=10090 GN=Dnaja1 PE=1 SV=1	3.67176	1.21247
Isocitrate dehydrogenase [NADP], mitochondrial OS=Mus musculus OX=10090 GN=Idh2 PE=1 SV=3	3.52616	0.694077
Mitogen-activated protein kinase kinase kinase kinase 1 OS=Mus musculus OX=10090 GN=Map4k1 PE=1 SV=1	5.19949	2.29691
Cytoplasmic FMR1-interacting protein 2 OS=Mus musculus OX=10090 GN=Cyfip2 PE=1 SV=2	1.91639	0.684542
Nuclear inhibitor of protein phosphatase 1 OS=Mus musculus OX=10090 GN=Ppp1r8 PE=1 SV=1	1.97899	0.545294
Glyceraldehyde-3-phosphate dehydrogenase OS=Mus musculus OX=10090 GN=Gapdh PE=1 SV=2	2.10555	0.434923
DNA replication licensing factor MCM6 OS=Mus musculus OX=10090 GN=Mcm6 PE=1 SV=1	1.7432	0.423246
Histidine--tRNA ligase, mitochondrial OS=Mus musculus OX=10090 GN=Hars2 PE=1 SV=1	2.03335	1.4894
Low molecular weight phosphotyrosine protein phosphatase OS=Mus musculus OX=10090 GN=Acp1 PE=1 SV=3	2.34532	0.871731
DNA ligase 1 OS=Mus musculus OX=10090 GN=Lig1 PE=1 SV=2	2.66998	0.317938
DNA replication licensing factor MCM5 OS=Mus musculus OX=10090 GN=Mcm5 PE=1 SV=2	2.51805	0.685581
DNA replication licensing factor MCM7 OS=Mus musculus OX=10090 GN=Mcm7 PE=1 SV=1	2.26997	0.658281
Protein transport protein Sec61 subunit beta OS=Mus musculus OX=10090 GN=Sec61b PE=1 SV=3	2.90027	0.797758
Serine/threonine-protein kinase ATR OS=Mus musculus OX=10090 GN=Atr PE=1 SV=2	-1.01928	0.165882
Calmodulin-1 OS=Mus musculus OX=10090 GN=Calm1 PE=1 SV=1	2.81017	1.17242
Protein kinase C beta type OS=Mus musculus OX=10090 GN=Prkcb PE=1 SV=4	2.86789	1.01506
Chromodomain-helicase-DNA-binding protein 1-like OS=Mus musculus OX=10090 GN=Chd1l PE=1 SV=1	1.0265	0.49951
26S proteasome regulatory subunit 8 OS=Mus musculus OX=10090 GN=Psmc5 PE=1 SV=1	3.13821	0.844107
Actin, aortic smooth muscle OS=Mus musculus OX=10090 GN=Acta2 PE=1 SV=1	2.48437	1.13142
Ubiquitin thioesterase OTUB1 OS=Mus musculus OX=10090 GN=Otub1 PE=1 SV=2	1.0179	-0.58131
ETS-related transcription factor Elf-2 OS=Mus musculus OX=10090 GN=Elf2 PE=1 SV=1	0.815903	-1.24026
Sperm-associated antigen 16 protein OS=Mus musculus OX=10090 GN=Spag16 PE=1 SV=1	5.19724	3.18566
Serine hydroxymethyltransferase, cytosolic OS=Mus musculus OX=10090 GN=Shmt1 PE=1 SV=3	3.65626	1.64003
Huntingtin-interacting protein K OS=Mus musculus OX=10090 GN=Hypk PE=1 SV=2	1.59165	-0.05405
RNA cytosine C(5)-methyltransferase NSUN2 OS=Mus musculus OX=10090 GN=Nsun2 PE=1 SV=2	3.3468	1.12786
Tubulin alpha-4A chain OS=Mus musculus OX=10090 GN=Tuba4a PE=1 SV=1	4.74275	0.869411
U6 snRNA-associated Sm-like protein LSm4 OS=Mus musculus OX=10090 GN=Lsm4 PE=1 SV=1	3.05654	1.25617
2-amino-3-ketobutyrate coenzyme A ligase, mitochondrial OS=Mus musculus OX=10090 GN=Gcat PE=1 SV=2	1.75129	-0.052
Probable ATP-dependent RNA helicase DDX17 OS=Mus musculus OX=10090 GN=Ddx17 PE=1 SV=1	3.10107	0.247234
Catalase OS=Mus musculus OX=10090 GN=Cat PE=1 SV=4	1.31846	2.04933
WD repeat-containing protein 18 OS=Mus musculus OX=10090 GN=Wdr18 PE=1 SV=1	4.16186	2.22203
Exosome complex exonuclease RRP44 OS=Mus musculus OX=10090 GN=Dis3 PE=1 SV=4	3.77036	0.702085
Zinc finger CCCH-type antiviral protein 1 OS=Mus musculus OX=10090 GN=Zc3hav1 PE=1 SV=1	3.56952	2.98416
Mortality factor 4-like protein 2 OS=Mus musculus OX=10090 GN=Morf4l2 PE=1 SV=1	2.39057	-0.96066
Fatty acid synthase OS=Mus musculus OX=10090 GN=Fasn PE=1 SV=2	2.42816	0.513762
GTP-binding protein 8 OS=Mus musculus OX=10090 GN=Gtpbp8 PE=2 SV=1	2.4423	1.42825
Propionyl-CoA carboxylase beta chain, mitochondrial OS=Mus musculus OX=10090 GN=Pccb PE=1 SV=2	1.08418	-0.60478
DnaJ homolog subfamily C member 7 OS=Mus musculus OX=10090 GN=Dnajc7 PE=1 SV=2	3.36164	0.86475
Cytochrome b-c1 complex subunit Rieske, mitochondrial OS=Mus musculus OX=10090 GN=Uqcrfs1 PE=1 SV=1	2.8027	0.721973
Matrin-3 OS=Mus musculus OX=10090 GN=Matr3 PE=1 SV=1	2.67353	0.33779
Transcriptional repressor protein YY1 OS=Mus musculus OX=10090 GN=Yy1 PE=1 SV=1	0.868092	-0.60636
RNA polymerase II-associated factor 1 homolog OS=Mus musculus OX=10090 GN=Paf1 PE=1 SV=1	3.10353	5.89074
Low-density lipoprotein receptor-related protein 2 OS=Mus musculus OX=10090 GN=Lrp2 PE=1 SV=1	1.53064	0.575644
RNA guanine-N7 methyltransferase activating subunit OS=Mus musculus OX=10090 GN=Ramac PE=3 SV=1	10.7168	-14.786
WD repeat-containing protein 82 OS=Mus musculus OX=10090 GN=Wdr82 PE=1 SV=1	0.748808	1.00135
Protein virilizer homolog OS=Mus musculus OX=10090 GN=Virma PE=1 SV=1	2.24307	-0.2646
Fermitin family homolog 3 OS=Mus musculus OX=10090 GN=Fermt3 PE=1 SV=1	3.8997	0.820974
S-adenosyl-L-methionine-dependent tRNA 4-demethylwyosine synthase TYW1 OS=Mus musculus OX=10090 GN=Tyw1 PE=1 SV=1	-0.39547	0.250193
Zinc finger protein 706 OS=Mus musculus OX=10090 GN=Znf706 PE=1 SV=1	0.360518	-1.74068
Glia maturation factor beta OS=Mus musculus OX=10090 GN=Gmfb PE=1 SV=3	3.2382	0.617508
Dipeptidyl peptidase 3 OS=Mus musculus OX=10090 GN=Dpp3 PE=1 SV=2	3.19197	1.9612
Keratin, type II cuticular Hb4 OS=Mus musculus OX=10090 GN=Krt84 PE=2 SV=2	3.35187	2.7432
Tubulin gamma-1 chain OS=Mus musculus OX=10090 GN=Tubg1 PE=1 SV=1	2.13576	1.021
DNA mismatch repair protein Msh2 OS=Mus musculus OX=10090 GN=Msh2 PE=1 SV=1	3.55411	0.87443
Ribose-phosphate pyrophosphokinase 2 OS=Mus musculus OX=10090 GN=Prps2 PE=1 SV=4	3.41825	0.277047
Eukaryotic translation initiation factor 5A-1 OS=Mus musculus OX=10090 GN=Eif5a PE=1 SV=2	3.2385	0.825367
Splicing factor 3A subunit 1 OS=Mus musculus OX=10090 GN=Sf3a1 PE=1 SV=1	2.28344	0.159391
Ubiquitin-associated protein 2-like OS=Mus musculus OX=10090 GN=Ubap2l PE=1 SV=1	2.7906	0.629064
Hydroxysteroid dehydrogenase-like protein 2 OS=Mus musculus OX=10090 GN=Hsdl2 PE=1 SV=1	1.71333	-0.50327
Cysteine-rich protein 2-binding protein OS=Mus musculus OX=10090 GN=Kat14 PE=1 SV=2	2.98551	-0.07695
Persulfide dioxygenase ETHE1, mitochondrial OS=Mus musculus OX=10090 GN=Ethe1 PE=1 SV=2	1.92924	0.51771
ATP-dependent RNA helicase DDX19A OS=Mus musculus OX=10090 GN=Ddx19a PE=1 SV=2	2.38223	0.897341
Peptidyl-prolyl cis-trans isomerase E OS=Mus musculus OX=10090 GN=Ppie PE=1 SV=2	-0.78187	7.01085
Acetyl-CoA acetyltransferase, cytosolic OS=Mus musculus OX=10090 GN=Acat2 PE=1 SV=2	2.64222	-0.46252
Eukaryotic initiation factor 4A-I OS=Mus musculus OX=10090 GN=Eif4a1 PE=1 SV=1	1.95162	0.548714
Eukaryotic initiation factor 4A-III OS=Mus musculus OX=10090 GN=Eif4a3 PE=1 SV=3	1.87001	-0.11547
Echinoderm microtubule-associated protein-like 4 OS=Mus musculus OX=10090 GN=Eml4 PE=1 SV=1	2.20791	0.032643
T-complex protein 1 subunit delta OS=Mus musculus OX=10090 GN=Cct4 PE=1 SV=3	2.46642	0.325632
Major centromere autoantigen B OS=Mus musculus OX=10090 GN=Cenpb PE=2 SV=2	1.49606	-0.25991
Heterogeneous nuclear ribonucleoprotein M OS=Mus musculus OX=10090 GN=Hnrnpm PE=1 SV=3	4.17273	1.33275
Protein LTV1 homolog OS=Mus musculus OX=10090 GN=Ltv1 PE=1 SV=2	2.53363	0.302111
Peptidyl-prolyl cis-trans isomerase FKBP2 OS=Mus musculus OX=10090 GN=Fkbp2 PE=1 SV=1	5.14008	-5.20831
Asparagine--tRNA ligase, cytoplasmic OS=Mus musculus OX=10090 GN=NARS1 PE=1 SV=2	4.0708	0.774221
Gamma-interferon-inducible lysosomal thiol reductase OS=Mus musculus OX=10090 GN=Ifi30 PE=1 SV=3	4.05781	1.96388
Rho-associated protein kinase 1 OS=Mus musculus OX=10090 GN=Rock1 PE=1 SV=1	-5.26875	-0.65204
H-2 class II histocompatibility antigen gamma chain OS=Mus musculus OX=10090 GN=Cd74 PE=1 SV=3	1.64292	-0.34829
DNA mismatch repair protein Msh6 OS=Mus musculus OX=10090 GN=Msh6 PE=1 SV=3	1.60575	0.791767
T-complex protein 1 subunit beta OS=Mus musculus OX=10090 GN=Cct2 PE=1 SV=4	2.94513	0.313046
Monofunctional C1-tetrahydrofolate synthase, mitochondrial OS=Mus musculus OX=10090 GN=Mthfd1l PE=1 SV=2	2.87987	0.579922
Casein kinase II subunit beta OS=Mus musculus OX=10090 GN=Csnk2b PE=1 SV=1	2.95133	1.16348
26S proteasome non-ATPase regulatory subunit 2 OS=Mus musculus OX=10090 GN=Psmd2 PE=1 SV=1	2.7625	0.398027
Peptidyl-prolyl cis-trans isomerase B OS=Mus musculus OX=10090 GN=Ppib PE=1 SV=2	1.29977	-0.82409
Uridine 5'-monophosphate synthase OS=Mus musculus OX=10090 GN=Umps PE=1 SV=3	2.25338	0.738054
Guanine nucleotide-binding protein G(i) subunit alpha-2 OS=Mus musculus OX=10090 GN=Gnai2 PE=1 SV=5	3.7031	1.15674
RuvB-like 1 OS=Mus musculus OX=10090 GN=Ruvbl1 PE=1 SV=1	3.21106	0.873243
Enhancer of rudimentary homolog OS=Mus musculus OX=10090 GN=Erh PE=1 SV=1	2.46169	-0.20123
T-complex protein 1 subunit zeta OS=Mus musculus OX=10090 GN=Cct6a PE=1 SV=3	2.55831	0.457005
Hexokinase-2 OS=Mus musculus OX=10090 GN=Hk2 PE=1 SV=1	3.4771	0.628107
Acetyl-CoA carboxylase 1 OS=Mus musculus OX=10090 GN=Acaca PE=1 SV=1	1.10089	-0.15439
Monoacylglycerol lipase ABHD6 OS=Mus musculus OX=10090 GN=Abhd6 PE=1 SV=1	2.83095	1.10379
Trifunctional enzyme subunit beta, mitochondrial OS=Mus musculus OX=10090 GN=Hadhb PE=1 SV=1	3.02466	0.262877
Caspase-3 OS=Mus musculus OX=10090 GN=Casp3 PE=1 SV=1	1.89775	0.710215
Ras-related C3 botulinum toxin substrate 2 OS=Mus musculus OX=10090 GN=Rac2 PE=1 SV=1	2.38105	0.533445
Nucleoporin SEH1 OS=Mus musculus OX=10090 GN=Seh1l PE=2 SV=1	2.19761	0.354937
Protein FAM207A OS=Mus musculus OX=10090 GN=Fam207a PE=1 SV=1	3.27244	1.07972
Heterogeneous nuclear ribonucleoprotein L OS=Mus musculus OX=10090 GN=Hnrnpl PE=1 SV=2	2.49841	0.294758
Translationally-controlled tumor protein OS=Mus musculus OX=10090 GN=Tpt1 PE=1 SV=1	3.36331	0.622124
26S proteasome non-ATPase regulatory subunit 7 OS=Mus musculus OX=10090 GN=Psmd7 PE=1 SV=2	2.75323	0.783267
Threonine--tRNA ligase 1, cytoplasmic OS=Mus musculus OX=10090 GN=Tars1 PE=1 SV=2	4.2232	0.450946
DnaJ homolog subfamily B member 6 OS=Mus musculus OX=10090 GN=Dnajb6 PE=1 SV=4	4.57507	0.611343
Serine/threonine-protein phosphatase 2B catalytic subunit alpha isoform OS=Mus musculus OX=10090 GN=Ppp3ca PE=1 SV=1	1.98496	0.352406
Vesicle-fusing ATPase OS=Mus musculus OX=10090 GN=Nsf PE=1 SV=2	2.43313	0.694771
Splicing factor 3A subunit 3 OS=Mus musculus OX=10090 GN=Sf3a3 PE=1 SV=2	2.92344	-0.08055
Double-stranded RNA-binding protein Staufen homolog 2 OS=Mus musculus OX=10090 GN=Stau2 PE=1 SV=1	-2.21493	-1.42891
T-complex protein 1 subunit alpha OS=Mus musculus OX=10090 GN=Tcp1 PE=1 SV=3	2.3448	0.302279
Proteasomal ubiquitin receptor ADRM1 OS=Mus musculus OX=10090 GN=Adrm1 PE=1 SV=2	2.21707	0.867041
Lon protease homolog, mitochondrial OS=Mus musculus OX=10090 GN=Lonp1 PE=1 SV=2	5.758	0.983136
Docking protein 3 OS=Mus musculus OX=10090 GN=Dok3 PE=1 SV=1	2.08514	0.671704
Eukaryotic translation initiation factor 2 subunit 1 OS=Mus musculus OX=10090 GN=Eif2s1 PE=1 SV=3	2.3811	1.09099
Ectopic P granules protein 5 homolog OS=Mus musculus OX=10090 GN=Epg5 PE=1 SV=2	-1.31983	1.42807
DNA-binding protein Ikaros OS=Mus musculus OX=10090 GN=Ikzf1 PE=1 SV=2	2.95741	0.238482
Far upstream element-binding protein 1 OS=Mus musculus OX=10090 GN=Fubp1 PE=1 SV=1	0.737783	-0.06451
DNA polymerase delta subunit 3 OS=Mus musculus OX=10090 GN=Pold3 PE=1 SV=2	3.59524	0.579262
Adenylosuccinate lyase OS=Mus musculus OX=10090 GN=Adsl PE=1 SV=2	2.00301	0.60141
Intraflagellar transport protein 52 homolog OS=Mus musculus OX=10090 GN=Ift52 PE=1 SV=2	2.20055	0.090057
Succinate--CoA ligase [ADP/GDP-forming] subunit alpha, mitochondrial OS=Mus musculus OX=10090 GN=Suclg1 PE=1 SV=4	1.88918	-0.11649
Acidic leucine-rich nuclear phosphoprotein 32 family member B OS=Mus musculus OX=10090 GN=Anp32b PE=1 SV=1	3.07613	1.87395
UBX domain-containing protein 1 OS=Mus musculus OX=10090 GN=Ubxn1 PE=1 SV=1	0.590477	1.27742
Keratin, type II cytoskeletal 2 epidermal OS=Mus musculus OX=10090 GN=Krt2 PE=1 SV=1	1.07884	1.14878
Galactokinase OS=Mus musculus OX=10090 GN=Galk1 PE=1 SV=2	2.35936	0.773104
Heterogeneous nuclear ribonucleoprotein H OS=Mus musculus OX=10090 GN=Hnrnph1 PE=1 SV=3	2.74338	0.342251
Succinate--CoA ligase [GDP-forming] subunit beta, mitochondrial OS=Mus musculus OX=10090 GN=Suclg2 PE=1 SV=3	3.91185	0.933157
SRA stem-loop-interacting RNA-binding protein, mitochondrial OS=Mus musculus OX=10090 GN=Slirp PE=1 SV=2	1.64134	-0.43453
Coatomer subunit beta' OS=Mus musculus OX=10090 GN=Copb2 PE=1 SV=2	2.41309	0.843682
Heat shock protein beta-1 OS=Mus musculus OX=10090 GN=Hspb1 PE=1 SV=3	5.18438	2.55404
Transcriptional enhancer factor TEF-1 OS=Mus musculus OX=10090 GN=Tead1 PE=1 SV=2	0.534542	-2.12205
26S proteasome non-ATPase regulatory subunit 4 OS=Mus musculus OX=10090 GN=Psmd4 PE=1 SV=1	2.58557	0.72117
Proteasome subunit beta type-1 OS=Mus musculus OX=10090 GN=Psmb1 PE=1 SV=1	2.27263	0.818724
Eukaryotic translation initiation factor 2 subunit 3, X-linked OS=Mus musculus OX=10090 GN=Eif2s3x PE=1 SV=2	2.76298	0.635324
Calcineurin subunit B type 1 OS=Mus musculus OX=10090 GN=Ppp3r1 PE=1 SV=3	5.64864	2.63278
Serine/threonine-protein phosphatase PP1-gamma catalytic subunit OS=Mus musculus OX=10090 GN=Ppp1cc PE=1 SV=1	5.04299	0.56209
Embryonic polyadenylate-binding protein 2 OS=Mus musculus OX=10090 GN=Pabpn1l PE=2 SV=1	2.77587	5.28945
Small nuclear ribonucleoprotein-associated protein B OS=Mus musculus OX=10090 GN=Snrpb PE=1 SV=1	0.0784	-0.05884
V-type proton ATPase subunit C 1 OS=Mus musculus OX=10090 GN=Atp6v1c1 PE=1 SV=4	0.054105	-1.08602
Myristoylated alanine-rich C-kinase substrate OS=Mus musculus OX=10090 GN=Marcks PE=1 SV=2	3.34874	0.985516
U4/U6.U5 tri-snRNP-associated protein 2 OS=Mus musculus OX=10090 GN=Usp39 PE=1 SV=2	4.07774	4.27628
Splicing factor 3A subunit 2 OS=Mus musculus OX=10090 GN=Sf3a2 PE=1 SV=2	1.75246	-0.18785
Glutathione S-transferase P 1 OS=Mus musculus OX=10090 GN=Gstp1 PE=1 SV=2	0.465693	1.19842
Cation-independent mannose-6-phosphate receptor OS=Mus musculus OX=10090 GN=Igf2r PE=1 SV=1	3.42034	-3.57685
Probable 28S rRNA (cytosine-C(5))-methyltransferase OS=Mus musculus OX=10090 GN=Nop2 PE=1 SV=1	4.81541	1.76908
Nucleolar protein 56 OS=Mus musculus OX=10090 GN=Nop56 PE=1 SV=2	2.0491	-0.0931
Transcription intermediary factor 1-beta OS=Mus musculus OX=10090 GN=Trim28 PE=1 SV=3	3.40688	0.867573
TNFAIP3-interacting protein 2 OS=Mus musculus OX=10090 GN=Tnip2 PE=1 SV=1	2.21286	-0.70209
Isocitrate dehydrogenase [NAD] subunit gamma 1, mitochondrial OS=Mus musculus OX=10090 GN=Idh3g PE=1 SV=1	1.8162	0.374735
Myosin-7 OS=Mus musculus OX=10090 GN=Myh7 PE=2 SV=1	3.05307	3.65114
Coronin-1A OS=Mus musculus OX=10090 GN=Coro1a PE=1 SV=5	3.44269	0.051615
Eukaryotic translation initiation factor 4E transporter OS=Mus musculus OX=10090 GN=Eif4enif1 PE=1 SV=2	1.05619	0.388313
Non-histone chromosomal protein HMG-17 OS=Mus musculus OX=10090 GN=Hmgn2 PE=1 SV=2	0.395479	-1.78849
26S proteasome regulatory subunit 6A OS=Mus musculus OX=10090 GN=Psmc3 PE=1 SV=2	3.14628	0.7349
Calumenin OS=Mus musculus OX=10090 GN=Calu PE=1 SV=1	3.08403	0.792377
Coatomer subunit beta OS=Mus musculus OX=10090 GN=Copb1 PE=1 SV=1	1.36624	-0.16361
Importin subunit beta-1 OS=Mus musculus OX=10090 GN=Kpnb1 PE=1 SV=2	2.6939	1.38562
Sarcoplasmic/endoplasmic reticulum calcium ATPase 2 OS=Mus musculus OX=10090 GN=Atp2a2 PE=1 SV=2	4.13257	1.20439
Elongation factor 1-delta OS=Mus musculus OX=10090 GN=Eef1d PE=1 SV=3	2.78185	0.505999
Keratin, type II cytoskeletal 1b OS=Mus musculus OX=10090 GN=Krt77 PE=1 SV=1	1.27679	0.615227
Peptidyl-prolyl cis-trans isomerase FKBP5 OS=Mus musculus OX=10090 GN=Fkbp5 PE=1 SV=1	3.10342	1.22524
S-formylglutathione hydrolase OS=Mus musculus OX=10090 GN=Esd PE=1 SV=1	2.03587	0.663471
Ribosome maturation protein SBDS OS=Mus musculus OX=10090 GN=Sbds PE=1 SV=4	1.04017	-1.39689
Protein Red OS=Mus musculus OX=10090 GN=Ik PE=1 SV=2	1.77456	-1.33477
D-3-phosphoglycerate dehydrogenase OS=Mus musculus OX=10090 GN=Phgdh PE=1 SV=3	2.25488	0.609587
Isocitrate dehydrogenase [NAD] subunit alpha, mitochondrial OS=Mus musculus OX=10090 GN=Idh3a PE=1 SV=1	2.71264	0.942434
Lung adenoma susceptibility protein 2 OS=Mus musculus OX=10090 GN=Las2 PE=2 SV=1	2.30995	0.441745
PHD finger protein 6 OS=Mus musculus OX=10090 GN=Phf6 PE=1 SV=1	2.03771	-1.09714
Eukaryotic translation initiation factor 4 gamma 1 OS=Mus musculus OX=10090 GN=Eif4g1 PE=1 SV=1	3.80679	0.862854
Proteasome subunit alpha type-1 OS=Mus musculus OX=10090 GN=Psma1 PE=1 SV=1	2.03214	0.662691
Profilin-1 OS=Mus musculus OX=10090 GN=Pfn1 PE=1 SV=2	1.71064	0.245468
Proteasome subunit beta type-2 OS=Mus musculus OX=10090 GN=Psmb2 PE=1 SV=1	0.816713	0.244184
Pyruvate dehydrogenase E1 component subunit alpha, somatic form, mitochondrial OS=Mus musculus OX=10090 GN=Pdha1 PE=1 SV=1	3.00144	0.408859
Ubiquitin carboxyl-terminal hydrolase 14 OS=Mus musculus OX=10090 GN=Usp14 PE=1 SV=3	2.37902	0.888013
Heat shock protein 105 kDa OS=Mus musculus OX=10090 GN=Hsph1 PE=1 SV=2	0.59685	1.34539
Pyruvate carboxylase, mitochondrial OS=Mus musculus OX=10090 GN=Pc PE=1 SV=1	1.38426	0.18029
GMP synthase [glutamine-hydrolyzing] OS=Mus musculus OX=10090 GN=Gmps PE=1 SV=2	2.79157	0.785551
Serine/threonine-protein phosphatase PP1-alpha catalytic subunit OS=Mus musculus OX=10090 GN=Ppp1ca PE=1 SV=1	2.44197	0.623388
Synaptic vesicle glycoprotein 2B OS=Mus musculus OX=10090 GN=Sv2b PE=1 SV=1	-0.14938	-0.4601
Interferon regulatory factor 5 OS=Mus musculus OX=10090 GN=Irf5 PE=1 SV=1	1.21697	0.568644
Lupus La protein homolog OS=Mus musculus OX=10090 GN=Ssb PE=1 SV=1	2.53656	-0.52284
Thioredoxin-like protein 1 OS=Mus musculus OX=10090 GN=Txnl1 PE=1 SV=3	2.10932	0.403477
Erythroid differentiation-related factor 1 OS=Mus musculus OX=10090 GN=Edrf1 PE=1 SV=1	-0.89156	-1.77899
Glutathione S-transferase theta-3 OS=Mus musculus OX=10090 GN=Gstt3 PE=1 SV=1	1.79769	-0.47348
Elongation factor 1-beta OS=Mus musculus OX=10090 GN=Eef1b PE=1 SV=5	4.08271	0.715956
Elongation factor 1-alpha 1 OS=Mus musculus OX=10090 GN=Eef1a1 PE=1 SV=3	2.04785	0.104822
SUMO-activating enzyme subunit 1 OS=Mus musculus OX=10090 GN=Sae1 PE=1 SV=1	2.67261	1.29043
Eukaryotic translation initiation factor 3 subunit K OS=Mus musculus OX=10090 GN=Eif3k PE=1 SV=1	3.96528	-0.8525
14-3-3 protein theta OS=Mus musculus OX=10090 GN=Ywhaq PE=1 SV=1	2.68228	1.29309
Peptidyl-prolyl cis-trans isomerase FKBP4 OS=Mus musculus OX=10090 GN=Fkbp4 PE=1 SV=5	2.77102	0.772715
Keratin, type I cytoskeletal 10 OS=Mus musculus OX=10090 GN=Krt10 PE=1 SV=3	0.828047	1.26249
Proteasome subunit alpha type-6 OS=Mus musculus OX=10090 GN=Psma6 PE=1 SV=1	2.78797	1.10742
Zinc finger matrin-type protein 2 OS=Mus musculus OX=10090 GN=Zmat2 PE=2 SV=1	1.04678	-1.8298
A-kinase anchor protein 13 OS=Mus musculus OX=10090 GN=Akap13 PE=1 SV=1	-0.24218	-2.22099
Histone deacetylase 1 OS=Mus musculus OX=10090 GN=Hdac1 PE=1 SV=1	2.21952	0.382664
T-complex protein 1 subunit gamma OS=Mus musculus OX=10090 GN=Cct3 PE=1 SV=1	2.17707	0.142378
Keratin, type I cytoskeletal 15 OS=Mus musculus OX=10090 GN=Krt15 PE=1 SV=2	-4.5593	-0.68621
Bifunctional glutamate/proline--tRNA ligase OS=Mus musculus OX=10090 GN=Eprs1 PE=1 SV=4	2.38336	0.415941
Acidic leucine-rich nuclear phosphoprotein 32 family member A OS=Mus musculus OX=10090 GN=Anp32a PE=1 SV=1	4.87516	1.8008
Calcium homeostasis endoplasmic reticulum protein OS=Mus musculus OX=10090 GN=Cherp PE=1 SV=1	1.55935	-0.55777
Elongation factor 1-gamma OS=Mus musculus OX=10090 GN=Eef1g PE=1 SV=3	1.94074	0.524086
Nuclear RNA export factor 1 OS=Mus musculus OX=10090 GN=Nxf1 PE=1 SV=3	5.12608	1.62241
H-2 class I histocompatibility antigen, L-D alpha chain OS=Mus musculus OX=10090 GN=H2-L PE=1 SV=2	-3.29066	-0.26953
Programmed cell death protein 5 OS=Mus musculus OX=10090 GN=Pdcd5 PE=1 SV=3	3.77666	2.33112
CTP synthase 1 OS=Mus musculus OX=10090 GN=Ctps1 PE=1 SV=2	4.23057	0.364177
Replication initiator 1 OS=Mus musculus OX=10090 GN=Repin1 PE=1 SV=1	1.83514	-0.43268
DNA primase small subunit OS=Mus musculus OX=10090 GN=Prim1 PE=1 SV=1	-0.0392	1.46961
Keratin, type I cytoskeletal 23 OS=Mus musculus OX=10090 GN=Krt23 PE=1 SV=1	4.08743	1.52243
Proteasome subunit beta type-6 OS=Mus musculus OX=10090 GN=Psmb6 PE=1 SV=3	2.17236	0.747442
Phosphoribosyl pyrophosphate synthase-associated protein 2 OS=Mus musculus OX=10090 GN=Prpsap2 PE=1 SV=1	2.57413	0.156704
Translation machinery-associated protein 16 OS=Mus musculus OX=10090 GN=Tma16 PE=1 SV=1	1.96268	-1.74818
Nucleoplasmin-3 OS=Mus musculus OX=10090 GN=Npm3 PE=1 SV=3	2.26141	1.81736
DAZ-associated protein 1 OS=Mus musculus OX=10090 GN=Dazap1 PE=1 SV=2	4.5194	0.071226
Proteasome subunit alpha type-7 OS=Mus musculus OX=10090 GN=Psma7 PE=1 SV=1	2.51008	0.893139
Structural maintenance of chromosomes protein 2 OS=Mus musculus OX=10090 GN=Smc2 PE=1 SV=2	3.36147	-0.02631
Small nuclear ribonucleoprotein G OS=Mus musculus OX=10090 GN=Snrpg PE=1 SV=1	5.13769	2.35968
SAP domain-containing ribonucleoprotein OS=Mus musculus OX=10090 GN=Sarnp PE=1 SV=3	1.58581	-0.87623
Cell division control protein 42 homolog OS=Mus musculus OX=10090 GN=Cdc42 PE=1 SV=2	4.28259	-0.43932
Probable ATP-dependent RNA helicase DDX5 OS=Mus musculus OX=10090 GN=Ddx5 PE=1 SV=2	2.36214	0.335072
WD repeat-containing protein 5 OS=Mus musculus OX=10090 GN=Wdr5 PE=1 SV=1	0.461832	-0.03542
RAD50-interacting protein 1 OS=Mus musculus OX=10090 GN=Rint1 PE=1 SV=2	-0.21777	1.16157
Heterogeneous nuclear ribonucleoprotein K OS=Mus musculus OX=10090 GN=Hnrnpk PE=1 SV=1	2.46285	0.331699
[Pyruvate dehydrogenase (acetyl-transferring)] kinase isozyme 3, mitochondrial OS=Mus musculus OX=10090 GN=Pdk3 PE=1 SV=1	1.40731	-0.49663
Arginine--tRNA ligase, cytoplasmic OS=Mus musculus OX=10090 GN=Rars1 PE=1 SV=2	2.38577	0.501991
Histone-binding protein RBBP7 OS=Mus musculus OX=10090 GN=Rbbp7 PE=1 SV=1	1.21932	0.876047
High mobility group nucleosome-binding domain-containing protein 3 OS=Mus musculus OX=10090 GN=Hmgn3 PE=1 SV=1	2.79745	-2.16582
LIM domain-containing protein 2 OS=Mus musculus OX=10090 GN=Limd2 PE=1 SV=1	2.12869	0.07391
Protein FAM49B OS=Mus musculus OX=10090 GN=Fam49b PE=1 SV=1	6.78759	3.53261
U5 small nuclear ribonucleoprotein 200 kDa helicase OS=Mus musculus OX=10090 GN=Snrnp200 PE=1 SV=1	2.1495	1.58514
Ataxin-3 OS=Mus musculus OX=10090 GN=Atxn3 PE=1 SV=2	1.67627	0.782758
Replication factor C subunit 4 OS=Mus musculus OX=10090 GN=Rfc4 PE=1 SV=1	-0.50631	1.7525
Chloride intracellular channel protein 4 OS=Mus musculus OX=10090 GN=Clic4 PE=1 SV=3	2.93736	0.790665
Alpha-N-acetylgalactosaminide alpha-2,6-sialyltransferase 1 OS=Mus musculus OX=10090 GN=St6galnac1 PE=2 SV=2	2.69956	-0.37501
E3 ubiquitin-protein ligase UBR4 OS=Mus musculus OX=10090 GN=Ubr4 PE=1 SV=1	3.34917	1.82386
Elongation factor Tu, mitochondrial OS=Mus musculus OX=10090 GN=Tufm PE=1 SV=1	3.71093	0.349539
DNA topoisomerase 2-beta OS=Mus musculus OX=10090 GN=Top2b PE=1 SV=2	4.65989	0.09094
26S proteasome non-ATPase regulatory subunit 11 OS=Mus musculus OX=10090 GN=Psmd11 PE=1 SV=3	1.81128	5.23672
Probable ATP-dependent RNA helicase DDX6 OS=Mus musculus OX=10090 GN=Ddx6 PE=1 SV=1	2.05451	-0.80285
Heterogeneous nuclear ribonucleoprotein A0 OS=Mus musculus OX=10090 GN=Hnrnpa0 PE=1 SV=1	2.43766	0.082943
Hypoxanthine-guanine phosphoribosyltransferase OS=Mus musculus OX=10090 GN=Hprt1 PE=1 SV=3	2.34415	2.4098
Cell cycle progression protein 1 OS=Mus musculus OX=10090 GN=Ccpg1 PE=1 SV=2	1.48868	-1.43881
Phosphoglucomutase-1 OS=Mus musculus OX=10090 GN=Pgm1 PE=1 SV=4	1.55554	-1.52249
Casein kinase II subunit alpha OS=Mus musculus OX=10090 GN=Csnk2a1 PE=1 SV=2	2.97241	0.036535
C-C motif chemokine 22 OS=Mus musculus OX=10090 GN=Ccl22 PE=2 SV=1	2.32525	-2.68462
Nucleolin OS=Mus musculus OX=10090 GN=Ncl PE=1 SV=2	2.15772	0.067701
Zinc finger protein 280C OS=Mus musculus OX=10090 GN=Znf280c PE=1 SV=1	2.39031	0.181409
Bifunctional methylenetetrahydrofolate dehydrogenase/cyclohydrolase, mitochondrial OS=Mus musculus OX=10090 GN=Mthfd2 PE=1 SV=1	2.51356	0.048939
Receptor-type tyrosine-protein phosphatase mu OS=Mus musculus OX=10090 GN=Ptprm PE=1 SV=2	0.06286	-2.19653
ADP/ATP translocase 1 OS=Mus musculus OX=10090 GN=Slc25a4 PE=1 SV=4	6.81555	1.02716
26S proteasome non-ATPase regulatory subunit 13 OS=Mus musculus OX=10090 GN=Psmd13 PE=1 SV=1	2.99963	0.781518
S-adenosylmethionine synthase isoform type-2 OS=Mus musculus OX=10090 GN=Mat2a PE=1 SV=2	2.68715	0.819038
Cellular nucleic acid-binding protein OS=Mus musculus OX=10090 GN=Cnbp PE=1 SV=2	2.25904	-0.20926
RNA cytidine acetyltransferase OS=Mus musculus OX=10090 GN=Nat10 PE=1 SV=1	3.24204	-0.58743
Proto-oncogene c-Rel OS=Mus musculus OX=10090 GN=Rel PE=1 SV=2	2.6317	0.576211
Poly(rC)-binding protein 2 OS=Mus musculus OX=10090 GN=Pcbp2 PE=1 SV=1	1.94805	-0.10501
Chloride intracellular channel protein 1 OS=Mus musculus OX=10090 GN=Clic1 PE=1 SV=3	4.1281	0.31192
Clathrin interactor 1 OS=Mus musculus OX=10090 GN=Clint1 PE=1 SV=2	0.977785	-0.24101
Proliferating cell nuclear antigen OS=Mus musculus OX=10090 GN=Pcna PE=1 SV=2	2.38039	0.509064
Proteasome subunit beta type-7 OS=Mus musculus OX=10090 GN=Psmb7 PE=1 SV=1	-0.50648	-3.12229
Insulin-like growth factor-binding protein 1 OS=Mus musculus OX=10090 GN=Igfbp1 PE=2 SV=2	2.7581	0.5594
Eukaryotic translation initiation factor 3 subunit B OS=Mus musculus OX=10090 GN=Eif3b PE=1 SV=1	2.93093	0.144722
Microfibrillar-associated protein 1A OS=Mus musculus OX=10090 GN=Mfap1a PE=1 SV=1	1.43009	-0.34998
BTB/POZ domain-containing protein KCTD12 OS=Mus musculus OX=10090 GN=Kctd12 PE=1 SV=1	4.63951	6.83495
60S acidic ribosomal protein P2 OS=Mus musculus OX=10090 GN=Rplp2 PE=1 SV=3	3.79652	0.974802
General transcription factor IIF subunit 1 OS=Mus musculus OX=10090 GN=Gtf2f1 PE=1 SV=2	1.83435	-0.97771
60S ribosomal protein L4 OS=Mus musculus OX=10090 GN=Rpl4 PE=1 SV=3	2.09412	-0.64734
Ubiquitin carboxyl-terminal hydrolase 5 OS=Mus musculus OX=10090 GN=Usp5 PE=1 SV=1	1.97765	0.758365
Structural maintenance of chromosomes protein 4 OS=Mus musculus OX=10090 GN=Smc4 PE=1 SV=1	2.607	0.430776
Polypeptide N-acetylgalactosaminyltransferase 1 OS=Mus musculus OX=10090 GN=Galnt1 PE=1 SV=1	1.48953	0.186373
Protein kinase C delta type OS=Mus musculus OX=10090 GN=Prkcd PE=1 SV=3	1.70846	0.472118
Trifunctional purine biosynthetic protein adenosine-3 OS=Mus musculus OX=10090 GN=Gart PE=1 SV=3	2.35379	0.634195
Eukaryotic translation initiation factor 1 OS=Mus musculus OX=10090 GN=Eif1 PE=1 SV=2	2.5867	-3.31313
GPALPP motifs-containing protein 1 OS=Mus musculus OX=10090 GN=Gpalpp1 PE=1 SV=2	1.4873	-2.18213
Transcription elongation factor 1 homolog OS=Mus musculus OX=10090 GN=Elof1 PE=1 SV=1	2.99667	-1.72767
Egl nine homolog 1 OS=Mus musculus OX=10090 GN=Egln1 PE=1 SV=2	2.33469	-0.3537
Endoplasmic reticulum chaperone BiP OS=Mus musculus OX=10090 GN=Hspa5 PE=1 SV=3	1.98776	0.535133
H-2 class II histocompatibility antigen, E-D alpha chain OS=Mus musculus OX=10090 GN=H2-Ea PE=1 SV=2	0.439343	0.373269
Y-box-binding protein 3 OS=Mus musculus OX=10090 GN=Ybx3 PE=1 SV=2	2.19043	0.596966
RNA-binding protein EWS OS=Mus musculus OX=10090 GN=Ewsr1 PE=1 SV=2	1.9848	-0.58139
Leupaxin OS=Mus musculus OX=10090 GN=Lpxn PE=1 SV=2	3.3389	0.442152
U4/U6.U5 tri-snRNP-associated protein 1 OS=Mus musculus OX=10090 GN=Sart1 PE=1 SV=1	2.20311	-1.46809
Transforming protein RhoA OS=Mus musculus OX=10090 GN=Rhoa PE=1 SV=1	1.81112	0.497511
Alstrom syndrome protein 1 homolog OS=Mus musculus OX=10090 GN=Alms1 PE=1 SV=2	1.59208	1.15675
ATP-dependent RNA helicase DDX1 OS=Mus musculus OX=10090 GN=Ddx1 PE=1 SV=1	5.53739	-0.69532
Propionyl-CoA carboxylase alpha chain, mitochondrial OS=Mus musculus OX=10090 GN=Pcca PE=1 SV=2	1.21654	-0.50114
ATP-binding cassette sub-family D member 2 OS=Mus musculus OX=10090 GN=Abcd2 PE=1 SV=1	4.54908	0.617329
SLIT-ROBO Rho GTPase-activating protein 1 OS=Mus musculus OX=10090 GN=Srgap1 PE=1 SV=2	7.91752	0.893854
DNA/RNA-binding protein KIN17 OS=Mus musculus OX=10090 GN=Kin PE=1 SV=1	1.56354	-2.80202
Talin-1 OS=Mus musculus OX=10090 GN=Tln1 PE=1 SV=2	4.98933	1.53982
RNA-binding protein 39 OS=Mus musculus OX=10090 GN=Rbm39 PE=1 SV=2	2.02986	0.725487
Aminoacyl tRNA synthase complex-interacting multifunctional protein 1 OS=Mus musculus OX=10090 GN=Aimp1 PE=1 SV=2	2.51735	0.300005
NEDD8-conjugating enzyme Ubc12 OS=Mus musculus OX=10090 GN=Ube2m PE=1 SV=1	2.45907	0.244242
eIF-2-alpha kinase activator GCN1 OS=Mus musculus OX=10090 GN=Gcn1 PE=1 SV=1	2.34328	0.164379
Far upstream element-binding protein 2 OS=Mus musculus OX=10090 GN=Khsrp PE=1 SV=2	1.91366	-0.06602
Eukaryotic translation initiation factor 3 subunit I OS=Mus musculus OX=10090 GN=Eif3i PE=1 SV=1	2.29684	0.519968
Regulator of chromosome condensation OS=Mus musculus OX=10090 GN=Rcc1 PE=1 SV=1	2.65254	2.68064
Probable cytosolic iron-sulfur protein assembly protein CIAO1 OS=Mus musculus OX=10090 GN=Ciao1 PE=1 SV=1	3.33334	0.200509
Calreticulin OS=Mus musculus OX=10090 GN=Calr PE=1 SV=1	2.15508	0.076638
Integrin alpha-8 OS=Mus musculus OX=10090 GN=Itga8 PE=1 SV=1	1.77702	-0.08022
10 kDa heat shock protein, mitochondrial OS=Mus musculus OX=10090 GN=Hspe1 PE=1 SV=2	4.57036	-0.37042
Malignant T-cell-amplified sequence 1 OS=Mus musculus OX=10090 GN=Mcts1 PE=1 SV=1	3.0387	-0.467
Dynein light chain 1, cytoplasmic OS=Mus musculus OX=10090 GN=Dynll1 PE=1 SV=1	3.92267	1.53318
Protein-L-isoaspartate(D-aspartate) O-methyltransferase OS=Mus musculus OX=10090 GN=Pcmt1 PE=1 SV=3	2.76509	0.347406
La-related protein 1 OS=Mus musculus OX=10090 GN=Larp1 PE=1 SV=3	0.160258	-0.41771
Small nuclear ribonucleoprotein Sm D1 OS=Mus musculus OX=10090 GN=Snrpd1 PE=1 SV=1	3.11147	-0.90997
B-lymphocyte antigen CD20 OS=Mus musculus OX=10090 GN=Ms4a1 PE=1 SV=1	3.32326	1.22815
Neuropeptide Y receptor type 2 OS=Mus musculus OX=10090 GN=Npy2r PE=2 SV=2	1.09711	-0.95591
Heterogeneous nuclear ribonucleoprotein D-like OS=Mus musculus OX=10090 GN=Hnrnpdl PE=1 SV=1	3.49883	0.500587
6-phosphogluconate dehydrogenase, decarboxylating OS=Mus musculus OX=10090 GN=Pgd PE=1 SV=3	0.906301	0.114508
Protein disulfide-isomerase A4 OS=Mus musculus OX=10090 GN=Pdia4 PE=1 SV=3	2.69877	-0.22773
Protein unc-13 homolog C OS=Mus musculus OX=10090 GN=Unc13c PE=1 SV=3	-0.3284	0.482025
Histone-binding protein RBBP4 OS=Mus musculus OX=10090 GN=Rbbp4 PE=1 SV=5	2.34614	0.514656
Protein/nucleic acid deglycase DJ-1 OS=Mus musculus OX=10090 GN=Park7 PE=1 SV=1	1.9457	1.10089
Cleavage and polyadenylation specificity factor subunit 7 OS=Mus musculus OX=10090 GN=Cpsf7 PE=1 SV=2	0.894825	-1.26204
H-2 class II histocompatibility antigen, A-K alpha chain OS=Mus musculus OX=10090 GN=H2-Aa PE=1 SV=2	-0.20681	2.17534
Eukaryotic translation initiation factor 3 subunit G OS=Mus musculus OX=10090 GN=Eif3g PE=1 SV=2	1.56523	-0.0263
Fatty acyl-CoA reductase 1 OS=Mus musculus OX=10090 GN=Far1 PE=1 SV=1	4.07769	2.25912
Glutaminase kidney isoform, mitochondrial OS=Mus musculus OX=10090 GN=Gls PE=1 SV=1	2.96555	0.506512
CDGSH iron-sulfur domain-containing protein 3, mitochondrial OS=Mus musculus OX=10090 GN=Cisd3 PE=1 SV=1	2.45482	0.509997
Small nuclear ribonucleoprotein Sm D3 OS=Mus musculus OX=10090 GN=Snrpd3 PE=1 SV=1	2.33593	-0.27603
Succinate dehydrogenase [ubiquinone] iron-sulfur subunit, mitochondrial OS=Mus musculus OX=10090 GN=Sdhb PE=1 SV=1	2.70966	0.144018
Phosphatidylethanolamine-binding protein 1 OS=Mus musculus OX=10090 GN=Pebp1 PE=1 SV=3	0.366157	0.695907
Splicing factor 3B subunit 3 OS=Mus musculus OX=10090 GN=Sf3b3 PE=1 SV=1	1.07397	0.071451
cAMP-regulated phosphoprotein 19 OS=Mus musculus OX=10090 GN=Arpp19 PE=1 SV=2	1.8587	-0.2676
Eukaryotic peptide chain release factor GTP-binding subunit ERF3A OS=Mus musculus OX=10090 GN=Gspt1 PE=1 SV=2	2.10666	0.105511
Caspase-14 OS=Mus musculus OX=10090 GN=Casp14 PE=1 SV=1	1.6162	1.45056
Retinol dehydrogenase 11 OS=Mus musculus OX=10090 GN=Rdh11 PE=1 SV=2	2.05938	0.381647
Ras GTPase-activating protein-binding protein 1 OS=Mus musculus OX=10090 GN=G3bp1 PE=1 SV=1	6.01007	1.76864
Casein kinase I isoform alpha OS=Mus musculus OX=10090 GN=Csnk1a1 PE=1 SV=2	3.47293	-0.42618
Superoxide dismutase [Cu-Zn] OS=Mus musculus OX=10090 GN=Sod1 PE=1 SV=2	1.18865	2.14784
Phosphoribosyl pyrophosphate synthase-associated protein 1 OS=Mus musculus OX=10090 GN=Prpsap1 PE=1 SV=1	3.82694	0.258686
Tyrosine-protein phosphatase non-receptor type 6 OS=Mus musculus OX=10090 GN=Ptpn6 PE=1 SV=2	1.9928	-1.07188
14-3-3 protein gamma OS=Mus musculus OX=10090 GN=Ywhag PE=1 SV=2	2.51528	0.90015
Spliceosome RNA helicase Ddx39b OS=Mus musculus OX=10090 GN=Ddx39b PE=1 SV=1	13.2271	-0.37276
Eukaryotic translation initiation factor 3 subunit F OS=Mus musculus OX=10090 GN=Eif3f PE=1 SV=2	4.9829	0.111049
Keratin, type I cuticular Ha1 OS=Mus musculus OX=10090 GN=Krt31 PE=1 SV=2	3.30282	2.03725
39S ribosomal protein L12, mitochondrial OS=Mus musculus OX=10090 GN=Mrpl12 PE=1 SV=2	0.989367	0.541593
Heat shock 70 kDa protein 4 OS=Mus musculus OX=10090 GN=Hspa4 PE=1 SV=1	4.30731	1.75023
Beta-catenin-like protein 1 OS=Mus musculus OX=10090 GN=Ctnnbl1 PE=1 SV=1	1.14248	-2.74007
Structural maintenance of chromosomes protein 3 OS=Mus musculus OX=10090 GN=Smc3 PE=1 SV=2	3.88126	-2.05133
ADP-ribosylation factor 4 OS=Mus musculus OX=10090 GN=Arf4 PE=1 SV=2	3.33944	0.790892
Semaphorin-3A OS=Mus musculus OX=10090 GN=Sema3a PE=1 SV=2	2.47179	0.989658
U8 snoRNA-decapping enzyme OS=Mus musculus OX=10090 GN=Nudt16 PE=1 SV=1	2.00844	0.152277
Leukotriene A-4 hydrolase OS=Mus musculus OX=10090 GN=Lta4h PE=1 SV=4	4.63728	0.847046
tRNA pseudouridine synthase-like 1 OS=Mus musculus OX=10090 GN=Pusl1 PE=1 SV=1	1.53262	-0.47288
Pre-mRNA-splicing factor CWC25 homolog OS=Mus musculus OX=10090 GN=Cwc25 PE=2 SV=2	1.09834	-1.48785
Dedicator of cytokinesis protein 2 OS=Mus musculus OX=10090 GN=Dock2 PE=1 SV=3	3.7906	0.02634
PHD and RING finger domain-containing protein 1 OS=Mus musculus OX=10090 GN=Phrf1 PE=1 SV=2	-1.20551	-0.60792
mRNA cap guanine-N7 methyltransferase OS=Mus musculus OX=10090 GN=Rnmt PE=1 SV=1	5.09123	2.88318
Keratin, type II cytoskeletal 6B OS=Mus musculus OX=10090 GN=Krt6b PE=1 SV=3	-0.66312	1.01997
Methylcrotonoyl-CoA carboxylase subunit alpha, mitochondrial OS=Mus musculus OX=10090 GN=Mccc1 PE=1 SV=2	1.07188	-0.16382
Peptidyl-prolyl cis-trans isomerase C OS=Mus musculus OX=10090 GN=Ppic PE=1 SV=1	-1.2757	-1.81468
Gastrin-releasing peptide OS=Mus musculus OX=10090 GN=Grp PE=1 SV=1	1.30714	0.724356
Protein RCC2 OS=Mus musculus OX=10090 GN=Rcc2 PE=1 SV=1	1.55068	-2.04873
40S ribosomal protein S15 OS=Mus musculus OX=10090 GN=Rps15 PE=1 SV=2	2.04262	-1.7104
H/ACA ribonucleoprotein complex subunit DKC1 OS=Mus musculus OX=10090 GN=Dkc1 PE=1 SV=4	2.22927	-0.74164
Eukaryotic translation initiation factor 3 subunit A OS=Mus musculus OX=10090 GN=Eif3a PE=1 SV=5	1.64252	0.442755
Signal recognition particle 14 kDa protein OS=Mus musculus OX=10090 GN=Srp14 PE=1 SV=1	1.43496	-0.68615
Inositol hexakisphosphate and diphosphoinositol-pentakisphosphate kinase 2 OS=Mus musculus OX=10090 GN=Ppip5k2 PE=1 SV=3	-1.64879	-0.36611
5'-3' exoribonuclease 2 OS=Mus musculus OX=10090 GN=Xrn2 PE=1 SV=1	4.20063	2.74271
ATP-dependent 6-phosphofructokinase, liver type OS=Mus musculus OX=10090 GN=Pfkl PE=1 SV=4	3.34453	0.287537
1-phosphatidylinositol 4,5-bisphosphate phosphodiesterase gamma-2 OS=Mus musculus OX=10090 GN=Plcg2 PE=1 SV=1	6.95524	0.855592
Microtubule-associated protein 4 OS=Mus musculus OX=10090 GN=Map4 PE=1 SV=3	3.1506	-0.37194
AFG3-like protein 2 OS=Mus musculus OX=10090 GN=Afg3l2 PE=1 SV=1	3.3761	-2.03432
Spectrin alpha chain, non-erythrocytic 1 OS=Mus musculus OX=10090 GN=Sptan1 PE=1 SV=4	0.758945	0.382656
Transformer-2 protein homolog beta OS=Mus musculus OX=10090 GN=Tra2b PE=1 SV=1	2.35437	0.120092
26S proteasome non-ATPase regulatory subunit 3 OS=Mus musculus OX=10090 GN=Psmd3 PE=1 SV=3	2.6121	0.924186
Actin-related protein 3 OS=Mus musculus OX=10090 GN=Actr3 PE=1 SV=3	4.46388	0.972339
H-2 class II histocompatibility antigen, E-S beta chain (Fragment) OS=Mus musculus OX=10090 GN=H2-Eb1 PE=1 SV=1	-0.90725	-0.61257
Citrate synthase, mitochondrial OS=Mus musculus OX=10090 GN=Cs PE=1 SV=1	2.30187	0.598152
60S ribosomal protein L36 OS=Mus musculus OX=10090 GN=Rpl36 PE=1 SV=2	4.15539	0.914518
Calcium/calmodulin-dependent protein kinase type II subunit delta OS=Mus musculus OX=10090 GN=Camk2d PE=1 SV=1	2.09808	-0.21861
WD repeat and HMG-box DNA-binding protein 1 OS=Mus musculus OX=10090 GN=Wdhd1 PE=1 SV=2	5.14045	-0.064
4-trimethylaminobutyraldehyde dehydrogenase OS=Mus musculus OX=10090 GN=Aldh9a1 PE=1 SV=1	2.11722	0.066357
Actin-related protein 2 OS=Mus musculus OX=10090 GN=Actr2 PE=1 SV=1	2.77374	0.484444
Band 4.1-like protein 2 OS=Mus musculus OX=10090 GN=Epb41l2 PE=1 SV=2	1.86078	0.527828
Nucleosome assembly protein 1-like 1 OS=Mus musculus OX=10090 GN=Nap1l1 PE=1 SV=2	4.16679	0.821095
Glyoxylate reductase/hydroxypyruvate reductase OS=Mus musculus OX=10090 GN=Grhpr PE=1 SV=1	3.90466	0.620373
La-related protein 4 OS=Mus musculus OX=10090 GN=Larp4 PE=1 SV=2	4.94126	0.992188
PHD finger-like domain-containing protein 5A OS=Mus musculus OX=10090 GN=Phf5a PE=1 SV=1	1.90155	-0.48647
Splicing factor U2AF 65 kDa subunit OS=Mus musculus OX=10090 GN=U2af2 PE=1 SV=3	2.14655	-0.26875
Developmentally-regulated GTP-binding protein 1 OS=Mus musculus OX=10090 GN=Drg1 PE=1 SV=1	3.66921	-0.1729
Osteoclast-stimulating factor 1 OS=Mus musculus OX=10090 GN=Ostf1 PE=1 SV=2	-6.14964	-3.31198
Pumilio homolog 2 OS=Mus musculus OX=10090 GN=Pum2 PE=1 SV=2	3.07036	-0.44411
Protein disulfide-isomerase A6 OS=Mus musculus OX=10090 GN=Pdia6 PE=1 SV=3	2.32528	0.204763
Phosphoenolpyruvate carboxykinase [GTP], mitochondrial OS=Mus musculus OX=10090 GN=Pck2 PE=1 SV=1	2.72291	0.343729
Eukaryotic translation initiation factor 4B OS=Mus musculus OX=10090 GN=Eif4b PE=1 SV=1	1.68161	0.65538
Kinesin heavy chain isoform 5A OS=Mus musculus OX=10090 GN=Kif5a PE=1 SV=3	2.94251	1.36813
Peptidyl-prolyl cis-trans isomerase D OS=Mus musculus OX=10090 GN=Ppid PE=1 SV=3	3.23566	0.370592
Hsc70-interacting protein OS=Mus musculus OX=10090 GN=St13 PE=1 SV=1	0.116909	1.16284
Mitotic checkpoint protein BUB3 OS=Mus musculus OX=10090 GN=Bub3 PE=1 SV=2	2.88823	-0.3926
Splicing factor U2AF 35 kDa subunit OS=Mus musculus OX=10090 GN=U2af1 PE=1 SV=4	2.56005	-0.46454
ATP-dependent RNA helicase DHX29 OS=Mus musculus OX=10090 GN=Dhx29 PE=1 SV=1	1.40957	-2.45972
Electron transfer flavoprotein subunit beta OS=Mus musculus OX=10090 GN=Etfb PE=1 SV=3	-0.76579	0.508766
Dixin OS=Mus musculus OX=10090 GN=Dixdc1 PE=1 SV=1	7.67482	0.239176
Desmocollin-1 OS=Mus musculus OX=10090 GN=Dsc1 PE=1 SV=2	2.59159	0.3598
Amphoterin-induced protein 3 OS=Mus musculus OX=10090 GN=Amigo3 PE=1 SV=1	2.62361	-0.62644
Phosphate carrier protein, mitochondrial OS=Mus musculus OX=10090 GN=Slc25a3 PE=1 SV=1	2.58506	0.541012
Tubulin beta-2A chain OS=Mus musculus OX=10090 GN=Tubb2a PE=1 SV=1	3.31885	-0.52395
Calpain-8 OS=Mus musculus OX=10090 GN=Capn8 PE=1 SV=1	2.17567	0.798697
Caveolae-associated protein 1 OS=Mus musculus OX=10090 GN=Cavin1 PE=1 SV=1	3.68674	1.67094
Matrix metalloproteinase-21 OS=Mus musculus OX=10090 GN=Mmp21 PE=1 SV=1	1.17538	-0.38831
Calnexin OS=Mus musculus OX=10090 GN=Canx PE=1 SV=1	4.1384	0.939943
Desmoglein-4 OS=Mus musculus OX=10090 GN=Dsg4 PE=1 SV=1	1.89249	1.13671
High mobility group protein B1 OS=Mus musculus OX=10090 GN=Hmgb1 PE=1 SV=2	2.29821	-1.64845
26S proteasome regulatory subunit 4 OS=Mus musculus OX=10090 GN=Psmc1 PE=1 SV=1	2.43488	0.745392
U1 small nuclear ribonucleoprotein 70 kDa OS=Mus musculus OX=10090 GN=Snrnp70 PE=1 SV=2	2.2129	0.126883
C-1-tetrahydrofolate synthase, cytoplasmic OS=Mus musculus OX=10090 GN=Mthfd1 PE=1 SV=4	2.54407	0.498669
Guanine nucleotide-binding protein G(t) subunit alpha-3 OS=Mus musculus OX=10090 GN=Gnat3 PE=1 SV=2	5.91433	2.31079
tRNA (uracil-5-)-methyltransferase homolog A OS=Mus musculus OX=10090 GN=Trmt2a PE=1 SV=1	2.16916	-0.37888
Aminoacyl tRNA synthase complex-interacting multifunctional protein 2 OS=Mus musculus OX=10090 GN=Aimp2 PE=1 SV=2	3.2626	0.535409
Tyrosine-protein kinase CSK OS=Mus musculus OX=10090 GN=Csk PE=1 SV=2	2.01362	0.979504
Unconventional myosin-Ig OS=Mus musculus OX=10090 GN=Myo1g PE=1 SV=1	3.9245	2.47522
Serine/arginine-rich splicing factor 4 OS=Mus musculus OX=10090 GN=Srsf4 PE=2 SV=1	-1.41256	-1.70878
Lysine--tRNA ligase OS=Mus musculus OX=10090 GN=Kars1 PE=1 SV=1	1.40845	0.183084
Citron Rho-interacting kinase OS=Mus musculus OX=10090 GN=Cit PE=1 SV=3	4.27875	-0.23799
DnaJ homolog subfamily C member 8 OS=Mus musculus OX=10090 GN=Dnajc8 PE=1 SV=2	1.50282	-1.21685
Eukaryotic translation initiation factor 3 subunit C OS=Mus musculus OX=10090 GN=Eif3c PE=1 SV=1	1.63469	0.020735
Non-histone chromosomal protein HMG-14 OS=Mus musculus OX=10090 GN=Hmgn1 PE=1 SV=2	0.437166	-0.98923
p21-activated protein kinase-interacting protein 1 OS=Mus musculus OX=10090 GN=Pak1ip1 PE=1 SV=2	4.84808	1.23297
60S ribosomal protein L22-like 1 OS=Mus musculus OX=10090 GN=Rpl22l1 PE=1 SV=1	0.682915	-0.90424
Methionine--tRNA ligase, cytoplasmic OS=Mus musculus OX=10090 GN=Mars1 PE=1 SV=1	2.26186	0.374958
Poly(rC)-binding protein 1 OS=Mus musculus OX=10090 GN=Pcbp1 PE=1 SV=1	0.905596	-0.2207
U2 small nuclear ribonucleoprotein A' OS=Mus musculus OX=10090 GN=Snrpa1 PE=1 SV=2	2.35159	-0.41659
Leucine-rich PPR motif-containing protein, mitochondrial OS=Mus musculus OX=10090 GN=Lrpprc PE=1 SV=2	10.6055	2.18193
Eukaryotic translation initiation factor 3 subunit L OS=Mus musculus OX=10090 GN=Eif3l PE=1 SV=1	7.23204	0.437665
Hemoglobin subunit alpha OS=Mus musculus OX=10090 GN=Hba PE=1 SV=2	-0.07663	2.78961

## Sheet: Ext. Data Figure 2D
SHLD1_IR vs SHLD1
	HXF0062_IPP183_C1_SHLD1_IR_1	HXF0062_IPP183_C1_SHLD1_IR_2
Shieldin complex subunit 1 OS=Mus musculus OX=10090 GN=Shld1 PE=2 SV=1	-1.23363	-0.677858
Shieldin complex subunit 2 OS=Mus musculus OX=10090 GN=Shld2 PE=2 SV=2	-0.646847	-0.421059
Rabphilin-3A OS=Mus musculus OX=10090 GN=Rph3a PE=1 SV=2	-0.26921	-5.25252
Heat shock cognate 71 kDa protein OS=Mus musculus OX=10090 GN=Hspa8 PE=1 SV=1	-0.399223	-0.37253
Mitotic spindle assembly checkpoint protein MAD2B OS=Mus musculus OX=10090 GN=Mad2l2 PE=1 SV=2	-0.369059	-0.365219
Tubulin beta-5 chain OS=Mus musculus OX=10090 GN=Tubb5 PE=1 SV=1	2.10388	3.81542
Shieldin complex subunit 3 OS=Mus musculus OX=10090 GN=Shld3 PE=2 SV=2	-0.158861	-0.93379
Muscleblind-like protein 1 OS=Mus musculus OX=10090 GN=Mbnl1 PE=1 SV=1	-0.345428	0.0385647
EH domain-containing protein 1 OS=Mus musculus OX=10090 GN=Ehd1 PE=1 SV=1	0.197588	1.57464
Trifunctional enzyme subunit alpha, mitochondrial OS=Mus musculus OX=10090 GN=Hadha PE=1 SV=1	-0.738754	-0.716953
E3 ubiquitin-protein transferase MAEA OS=Mus musculus OX=10090 GN=Maea PE=1 SV=1	2.31594	2.73876
BAG family molecular chaperone regulator 2 OS=Mus musculus OX=10090 GN=Bag2 PE=1 SV=1	-0.479803	-0.507866
CST complex subunit STN1 OS=Mus musculus OX=10090 GN=Stn1 PE=1 SV=2	4.03534	13.3159
U3 small nucleolar RNA-associated protein 14 homolog A OS=Mus musculus OX=10090 GN=Utp14a PE=1 SV=1	0.980907	0.769579
Gamma-taxilin OS=Mus musculus OX=10090 GN=Txlng PE=1 SV=1	-0.57049	-0.12676
Keratin, type II cytoskeletal 80 OS=Mus musculus OX=10090 GN=Krt80 PE=1 SV=1	-0.217388	0.385134
Ornithine decarboxylase antizyme 3 OS=Mus musculus OX=10090 GN=Oaz3 PE=1 SV=2	-1.51755	-0.757549
Coatomer subunit delta OS=Mus musculus OX=10090 GN=Arcn1 PE=1 SV=2	-1.11491	-0.501492
Eukaryotic translation initiation factor 4 gamma 2 OS=Mus musculus OX=10090 GN=Eif4g2 PE=1 SV=2	-0.698563	-0.314499
Tubulin alpha-1B chain OS=Mus musculus OX=10090 GN=Tuba1b PE=1 SV=2	-0.450397	0.542995
Caspase-1 OS=Mus musculus OX=10090 GN=Casp1 PE=1 SV=1	-0.967951	-0.111173
Histone-arginine methyltransferase CARM1 OS=Mus musculus OX=10090 GN=Carm1 PE=1 SV=2	0.431984	-3.53286
E3 ubiquitin-protein ligase HUWE1 OS=Mus musculus OX=10090 GN=Huwe1 PE=1 SV=5	-1.37991	-1.6032
Ribonucleoside-diphosphate reductase large subunit OS=Mus musculus OX=10090 GN=Rrm1 PE=1 SV=2	-0.944306	-0.0128193
Ribose-phosphate pyrophosphokinase 1 OS=Mus musculus OX=10090 GN=Prps1 PE=1 SV=4	-0.439419	-0.58124
Myeloid leukemia factor 2 OS=Mus musculus OX=10090 GN=Mlf2 PE=1 SV=1	-0.715906	-1.38954
Translation machinery-associated protein 7 OS=Mus musculus OX=10090 GN=Tma7 PE=3 SV=1	0.583761	0.36384
RNA-binding protein 14 OS=Mus musculus OX=10090 GN=Rbm14 PE=1 SV=1	-0.39789	-0.161089
Transmembrane protease serine 13 OS=Mus musculus OX=10090 GN=Tmprss13 PE=2 SV=2	0.461683	0.724838
Vacuolar protein sorting-associated protein 18 homolog OS=Mus musculus OX=10090 GN=Vps18 PE=1 SV=2	0.948259	-0.807827
Prostaglandin E synthase 3 OS=Mus musculus OX=10090 GN=Ptges3 PE=1 SV=1	-0.373667	0.312613
Serrate RNA effector molecule homolog OS=Mus musculus OX=10090 GN=Srrt PE=1 SV=1	-1.23773	-0.896478
Transmembrane protein 117 OS=Mus musculus OX=10090 GN=Tmem117 PE=1 SV=1	1.03034	2.08499
Centromere protein V OS=Mus musculus OX=10090 GN=Cenpv PE=1 SV=2	-0.845231	5.86163
Coatomer subunit gamma-1 OS=Mus musculus OX=10090 GN=Copg1 PE=1 SV=1	-0.836584	-0.481623
Death-associated protein kinase 1 OS=Mus musculus OX=10090 GN=Dapk1 PE=1 SV=3	-2.2584	-1.60995
3-ketoacyl-CoA thiolase, mitochondrial OS=Mus musculus OX=10090 GN=Acaa2 PE=1 SV=3	-1.69283	-1.46672
Mannosyl-oligosaccharide glucosidase OS=Mus musculus OX=10090 GN=Mogs PE=1 SV=1	-2.80992	-1.66096
DNA polymerase delta catalytic subunit OS=Mus musculus OX=10090 GN=Pold1 PE=1 SV=2	-1.46666	-2.91516
Stress-induced-phosphoprotein 1 OS=Mus musculus OX=10090 GN=Stip1 PE=1 SV=1	-1.94463	-1.63542
26S proteasome non-ATPase regulatory subunit 9 OS=Mus musculus OX=10090 GN=Psmd9 PE=1 SV=1	-0.515575	-0.44017
Pleckstrin OS=Mus musculus OX=10090 GN=Plek PE=1 SV=1	0.393604	2.85095
Eukaryotic translation initiation factor 2 subunit 2 OS=Mus musculus OX=10090 GN=Eif2s2 PE=1 SV=1	-1.76213	-1.14599
Copine-5 OS=Mus musculus OX=10090 GN=Cpne5 PE=1 SV=1	3.05005	1.83416
Transmembrane protein 131 OS=Mus musculus OX=10090 GN=Tmem131 PE=2 SV=2	-0.0397549	0.373697
Pyrroline-5-carboxylate reductase 2 OS=Mus musculus OX=10090 GN=Pycr2 PE=1 SV=1	-0.540962	-1.03934
ADP-ribosylation factor-like protein 1 OS=Mus musculus OX=10090 GN=Arl1 PE=1 SV=1	1.71436	1.00117
Replication factor C subunit 5 OS=Mus musculus OX=10090 GN=Rfc5 PE=1 SV=1	-0.735596	-0.219254
Creatine kinase M-type OS=Mus musculus OX=10090 GN=Ckm PE=1 SV=1	4.39534	-1.33671
Ran-specific GTPase-activating protein OS=Mus musculus OX=10090 GN=Ranbp1 PE=1 SV=2	-1.41381	-1.24467
Cilia- and flagella-associated protein 65 OS=Mus musculus OX=10090 GN=Cfap65 PE=1 SV=1	2.68274	3.02647
E3 ubiquitin-protein ligase RNF31 OS=Mus musculus OX=10090 GN=Rnf31 PE=1 SV=2	-0.591703	-2.05742
Eukaryotic translation initiation factor 5 OS=Mus musculus OX=10090 GN=Eif5 PE=1 SV=1	4.89797	3.19833
26S proteasome regulatory subunit 10B OS=Mus musculus OX=10090 GN=Psmc6 PE=1 SV=1	-0.590729	-0.825605
T-complex protein 1 subunit eta OS=Mus musculus OX=10090 GN=Cct7 PE=1 SV=1	-0.590721	-0.278082
Replication factor C subunit 2 OS=Mus musculus OX=10090 GN=Rfc2 PE=1 SV=1	-1.48453	-0.29903
DnaJ homolog subfamily A member 2 OS=Mus musculus OX=10090 GN=Dnaja2 PE=1 SV=1	-1.3672	-0.507769
CDC42 small effector protein 1 OS=Mus musculus OX=10090 GN=Cdc42se1 PE=1 SV=1	-1.19894	-0.114801
Heterogeneous nuclear ribonucleoprotein H2 OS=Mus musculus OX=10090 GN=Hnrnph2 PE=1 SV=1	-1.02096	-1.65
Tubulin beta-4B chain OS=Mus musculus OX=10090 GN=Tubb4b PE=1 SV=1	-0.248133	-0.874107
Intraflagellar transport protein 80 homolog OS=Mus musculus OX=10090 GN=Ift80 PE=1 SV=1	0.225166	0.876867
DNA replication licensing factor MCM2 OS=Mus musculus OX=10090 GN=Mcm2 PE=1 SV=3	-1.1146	-0.399366
Parafibromin OS=Mus musculus OX=10090 GN=Cdc73 PE=1 SV=1	-4.46723	-2.18538
Protein BUD31 homolog OS=Mus musculus OX=10090 GN=Bud31 PE=1 SV=2	0.987707	1.53911
Heterogeneous nuclear ribonucleoprotein F OS=Mus musculus OX=10090 GN=Hnrnpf PE=1 SV=3	-0.541174	-0.563982
T-complex protein 1 subunit epsilon OS=Mus musculus OX=10090 GN=Cct5 PE=1 SV=1	-0.642132	-0.536263
RNA-binding protein 3 OS=Mus musculus OX=10090 GN=Rbm3 PE=1 SV=1	-0.161503	-0.799545
Eukaryotic translation initiation factor 1A, X-chromosomal OS=Mus musculus OX=10090 GN=Eif1ax PE=2 SV=3	0.0040493	-0.445662
Methanethiol oxidase OS=Mus musculus OX=10090 GN=Selenbp1 PE=1 SV=2	4.29074	0.434103
Heat shock protein HSP 90-beta OS=Mus musculus OX=10090 GN=Hsp90ab1 PE=1 SV=3	-0.815948	-0.235788
Keratin, type I cuticular Ha6 OS=Mus musculus OX=10090 GN=Krt36 PE=1 SV=1	-0.111043	4.5922
ATP-dependent RNA helicase DDX39A OS=Mus musculus OX=10090 GN=Ddx39a PE=1 SV=1	-1.41667	-0.581017
Tyrosine-protein kinase SYK OS=Mus musculus OX=10090 GN=Syk PE=1 SV=2	-0.723267	-0.682156
Angiotensin-converting enzyme OS=Mus musculus OX=10090 GN=Ace PE=1 SV=3	-0.740722	-0.934842
Glutamine--tRNA ligase OS=Mus musculus OX=10090 GN=Qars1 PE=1 SV=1	-2.92628	-1.56378
26S proteasome regulatory subunit 6B OS=Mus musculus OX=10090 GN=Psmc4 PE=1 SV=2	-3.37002	-0.451748
Leucine-rich repeat-containing protein 40 OS=Mus musculus OX=10090 GN=Lrrc40 PE=1 SV=2	-0.706997	-1.10149
DNA-directed RNA polymerases I, II, and III subunit RPABC1 OS=Mus musculus OX=10090 GN=Polr2e PE=1 SV=1	-3.5459	-1.67492
RuvB-like 2 OS=Mus musculus OX=10090 GN=Ruvbl2 PE=1 SV=3	-0.367842	0.130672
CST complex subunit CTC1 OS=Mus musculus OX=10090 GN=Ctc1 PE=1 SV=2	2.37403	3.10533
Alanine and arginine-rich domain-containing protein OS=Mus musculus OX=10090 GN=Aard PE=2 SV=1	3.71334	0.726177
Emerin OS=Mus musculus OX=10090 GN=Emd PE=1 SV=1	-1.63603	-1.0848
Protein FAM76B OS=Mus musculus OX=10090 GN=Fam76b PE=1 SV=1	-0.102001	0.171035
Serine/threonine-protein kinase 35 OS=Mus musculus OX=10090 GN=Stk35 PE=1 SV=3	-1.44109	0.815298
CAD protein OS=Mus musculus OX=10090 GN=Cad PE=1 SV=1	-0.298336	-0.591043
Ribosomal oxygenase 2 OS=Mus musculus OX=10090 GN=Riox2 PE=1 SV=2	-1.77455	0.28754
Stress-70 protein, mitochondrial OS=Mus musculus OX=10090 GN=Hspa9 PE=1 SV=3	-0.656595	-0.604214
Leucine--tRNA ligase, cytoplasmic OS=Mus musculus OX=10090 GN=Lars1 PE=1 SV=2	-0.777182	-0.706366
Protein-glutamine gamma-glutamyltransferase E OS=Mus musculus OX=10090 GN=Tgm3 PE=1 SV=2	0.779545	-0.619787
TAR DNA-binding protein 43 OS=Mus musculus OX=10090 GN=Tardbp PE=1 SV=1	-0.706261	-1.1937
39S ribosomal protein L14, mitochondrial OS=Mus musculus OX=10090 GN=Mrpl14 PE=1 SV=1	0.8033	0.122579
Bifunctional UDP-N-acetylglucosamine 2-epimerase/N-acetylmannosamine kinase OS=Mus musculus OX=10090 GN=Gne PE=1 SV=1	1.66323	0.309498
T-complex protein 1 subunit theta OS=Mus musculus OX=10090 GN=Cct8 PE=1 SV=3	-0.903452	-0.331911
DNA replication licensing factor MCM3 OS=Mus musculus OX=10090 GN=Mcm3 PE=1 SV=2	-0.928913	-0.320688
Phospholipase A-2-activating protein OS=Mus musculus OX=10090 GN=Plaa PE=1 SV=4	-1.66794	-0.126726
DnaJ homolog subfamily A member 1 OS=Mus musculus OX=10090 GN=Dnaja1 PE=1 SV=1	-1.22318	-1.02464
Isocitrate dehydrogenase [NADP], mitochondrial OS=Mus musculus OX=10090 GN=Idh2 PE=1 SV=3	-0.400846	-1.12195
Mitogen-activated protein kinase kinase kinase kinase 1 OS=Mus musculus OX=10090 GN=Map4k1 PE=1 SV=1	-3.58773	-1.29768
Cytoplasmic FMR1-interacting protein 2 OS=Mus musculus OX=10090 GN=Cyfip2 PE=1 SV=2	-0.424152	0.450642
Nuclear inhibitor of protein phosphatase 1 OS=Mus musculus OX=10090 GN=Ppp1r8 PE=1 SV=1	-0.36657	-0.651562
Glyceraldehyde-3-phosphate dehydrogenase OS=Mus musculus OX=10090 GN=Gapdh PE=1 SV=2	-0.38479	-0.475956
DNA replication licensing factor MCM6 OS=Mus musculus OX=10090 GN=Mcm6 PE=1 SV=1	-0.114902	-0.262245
Histidine--tRNA ligase, mitochondrial OS=Mus musculus OX=10090 GN=Hars2 PE=1 SV=1	-1.86169	-1.69331
Low molecular weight phosphotyrosine protein phosphatase OS=Mus musculus OX=10090 GN=Acp1 PE=1 SV=3	-1.24175	-1.02586
DNA ligase 1 OS=Mus musculus OX=10090 GN=Lig1 PE=1 SV=2	-1.48379	-0.507805
DNA replication licensing factor MCM5 OS=Mus musculus OX=10090 GN=Mcm5 PE=1 SV=2	0.0536175	-0.130655
DNA replication licensing factor MCM7 OS=Mus musculus OX=10090 GN=Mcm7 PE=1 SV=1	-0.590139	-0.396702
Protein transport protein Sec61 subunit beta OS=Mus musculus OX=10090 GN=Sec61b PE=1 SV=3	-1.63771	-0.660271
Serine/threonine-protein kinase ATR OS=Mus musculus OX=10090 GN=Atr PE=1 SV=2	1.74115	0.979843
Calmodulin-1 OS=Mus musculus OX=10090 GN=Calm1 PE=1 SV=1	-2.50611	-3.39867
Protein kinase C beta type OS=Mus musculus OX=10090 GN=Prkcb PE=1 SV=4	-0.580635	-0.794868
Chromodomain-helicase-DNA-binding protein 1-like OS=Mus musculus OX=10090 GN=Chd1l PE=1 SV=1	-2.96279	-1.13283
26S proteasome regulatory subunit 8 OS=Mus musculus OX=10090 GN=Psmc5 PE=1 SV=1	-1.40867	-1.71144
Actin, aortic smooth muscle OS=Mus musculus OX=10090 GN=Acta2 PE=1 SV=1	1.2973	-0.359859
Ubiquitin thioesterase OTUB1 OS=Mus musculus OX=10090 GN=Otub1 PE=1 SV=2	-1.05344	-0.423328
ETS-related transcription factor Elf-2 OS=Mus musculus OX=10090 GN=Elf2 PE=1 SV=1	-2.58482	-0.0347195
Sperm-associated antigen 16 protein OS=Mus musculus OX=10090 GN=Spag16 PE=1 SV=1	-0.810429	6.14301
Serine hydroxymethyltransferase, cytosolic OS=Mus musculus OX=10090 GN=Shmt1 PE=1 SV=3	-2.59208	-1.07037
Huntingtin-interacting protein K OS=Mus musculus OX=10090 GN=Hypk PE=1 SV=2	-0.992621	-0.738011
RNA cytosine C(5)-methyltransferase NSUN2 OS=Mus musculus OX=10090 GN=Nsun2 PE=1 SV=2	-0.555725	-0.839218
Tubulin alpha-4A chain OS=Mus musculus OX=10090 GN=Tuba4a PE=1 SV=1	-0.191767	0.166821
U6 snRNA-associated Sm-like protein LSm4 OS=Mus musculus OX=10090 GN=Lsm4 PE=1 SV=1	-1.99697	0.304836
2-amino-3-ketobutyrate coenzyme A ligase, mitochondrial OS=Mus musculus OX=10090 GN=Gcat PE=1 SV=2	3.52594	-0.733545
Probable ATP-dependent RNA helicase DDX17 OS=Mus musculus OX=10090 GN=Ddx17 PE=1 SV=1	-1.47149	-0.817137
Catalase OS=Mus musculus OX=10090 GN=Cat PE=1 SV=4	-1.88549	-1.79357
WD repeat-containing protein 18 OS=Mus musculus OX=10090 GN=Wdr18 PE=1 SV=1	-0.463507	-1.36084
Exosome complex exonuclease RRP44 OS=Mus musculus OX=10090 GN=Dis3 PE=1 SV=4	-1.4257	-1.60408
Zinc finger CCCH-type antiviral protein 1 OS=Mus musculus OX=10090 GN=Zc3hav1 PE=1 SV=1	-1.31483	3.36959
Mortality factor 4-like protein 2 OS=Mus musculus OX=10090 GN=Morf4l2 PE=1 SV=1	-1.23539	-0.0248013
Fatty acid synthase OS=Mus musculus OX=10090 GN=Fasn PE=1 SV=2	-1.09231	-0.626173
GTP-binding protein 8 OS=Mus musculus OX=10090 GN=Gtpbp8 PE=2 SV=1	-0.419498	1.88183
Propionyl-CoA carboxylase beta chain, mitochondrial OS=Mus musculus OX=10090 GN=Pccb PE=1 SV=2	0.0212135	-0.717192
DnaJ homolog subfamily C member 7 OS=Mus musculus OX=10090 GN=Dnajc7 PE=1 SV=2	-2.22987	-1.3416
Cytochrome b-c1 complex subunit Rieske, mitochondrial OS=Mus musculus OX=10090 GN=Uqcrfs1 PE=1 SV=1	-0.562174	0.537512
Matrin-3 OS=Mus musculus OX=10090 GN=Matr3 PE=1 SV=1	-1.88835	-0.245903
Transcriptional repressor protein YY1 OS=Mus musculus OX=10090 GN=Yy1 PE=1 SV=1	1.08486	0.69187
RNA polymerase II-associated factor 1 homolog OS=Mus musculus OX=10090 GN=Paf1 PE=1 SV=1	-0.556095	-1.69905
Low-density lipoprotein receptor-related protein 2 OS=Mus musculus OX=10090 GN=Lrp2 PE=1 SV=1	-1.03304	-1.36675
RNA guanine-N7 methyltransferase activating subunit OS=Mus musculus OX=10090 GN=Ramac PE=3 SV=1	-19.9289	14.4146
WD repeat-containing protein 82 OS=Mus musculus OX=10090 GN=Wdr82 PE=1 SV=1	-0.0744762	3.53099
Protein virilizer homolog OS=Mus musculus OX=10090 GN=Virma PE=1 SV=1	-3.30844	-3.27741
Fermitin family homolog 3 OS=Mus musculus OX=10090 GN=Fermt3 PE=1 SV=1	-1.31976	0.094696
S-adenosyl-L-methionine-dependent tRNA 4-demethylwyosine synthase TYW1 OS=Mus musculus OX=10090 GN=Tyw1 PE=1 SV=1	-0.08568	-0.376734
Zinc finger protein 706 OS=Mus musculus OX=10090 GN=Znf706 PE=1 SV=1	-0.00579071	0.11915
Glia maturation factor beta OS=Mus musculus OX=10090 GN=Gmfb PE=1 SV=3	-2.06102	-1.2375
Dipeptidyl peptidase 3 OS=Mus musculus OX=10090 GN=Dpp3 PE=1 SV=2	-1.23633	-0.831288
Keratin, type II cuticular Hb4 OS=Mus musculus OX=10090 GN=Krt84 PE=2 SV=2	0.227457	0.242626
Tubulin gamma-1 chain OS=Mus musculus OX=10090 GN=Tubg1 PE=1 SV=1	-0.919468	-1.16604
DNA mismatch repair protein Msh2 OS=Mus musculus OX=10090 GN=Msh2 PE=1 SV=1	-0.634745	-1.16196
Ribose-phosphate pyrophosphokinase 2 OS=Mus musculus OX=10090 GN=Prps2 PE=1 SV=4	0.00408554	-0.815753
Eukaryotic translation initiation factor 5A-1 OS=Mus musculus OX=10090 GN=Eif5a PE=1 SV=2	-1.63	-1.74808
Splicing factor 3A subunit 1 OS=Mus musculus OX=10090 GN=Sf3a1 PE=1 SV=1	-1.88498	-1.17531
Ubiquitin-associated protein 2-like OS=Mus musculus OX=10090 GN=Ubap2l PE=1 SV=1	-3.46301	-2.80505
Hydroxysteroid dehydrogenase-like protein 2 OS=Mus musculus OX=10090 GN=Hsdl2 PE=1 SV=1	-1.56223	0.0801888
Cysteine-rich protein 2-binding protein OS=Mus musculus OX=10090 GN=Kat14 PE=1 SV=2	-5.08416	-1.61796
Persulfide dioxygenase ETHE1, mitochondrial OS=Mus musculus OX=10090 GN=Ethe1 PE=1 SV=2	-0.74203	-0.374955
ATP-dependent RNA helicase DDX19A OS=Mus musculus OX=10090 GN=Ddx19a PE=1 SV=2	-2.02321	-1.26217
Peptidyl-prolyl cis-trans isomerase E OS=Mus musculus OX=10090 GN=Ppie PE=1 SV=2	7.44647	-3.19605
Acetyl-CoA acetyltransferase, cytosolic OS=Mus musculus OX=10090 GN=Acat2 PE=1 SV=2	-0.93413	-0.421535
Eukaryotic initiation factor 4A-I OS=Mus musculus OX=10090 GN=Eif4a1 PE=1 SV=1	-0.128519	-0.230587
Eukaryotic initiation factor 4A-III OS=Mus musculus OX=10090 GN=Eif4a3 PE=1 SV=3	-0.678192	-0.417292
Echinoderm microtubule-associated protein-like 4 OS=Mus musculus OX=10090 GN=Eml4 PE=1 SV=1	-1.21824	-0.697294
T-complex protein 1 subunit delta OS=Mus musculus OX=10090 GN=Cct4 PE=1 SV=3	-0.805283	-0.831987
Major centromere autoantigen B OS=Mus musculus OX=10090 GN=Cenpb PE=2 SV=2	-0.971464	-0.254797
Heterogeneous nuclear ribonucleoprotein M OS=Mus musculus OX=10090 GN=Hnrnpm PE=1 SV=3	-1.23848	-0.325037
Protein LTV1 homolog OS=Mus musculus OX=10090 GN=Ltv1 PE=1 SV=2	-1.84673	-3.24882
Peptidyl-prolyl cis-trans isomerase FKBP2 OS=Mus musculus OX=10090 GN=Fkbp2 PE=1 SV=1	-4.15155	0.0139656
Asparagine--tRNA ligase, cytoplasmic OS=Mus musculus OX=10090 GN=NARS1 PE=1 SV=2	-1.41018	-1.64903
Gamma-interferon-inducible lysosomal thiol reductase OS=Mus musculus OX=10090 GN=Ifi30 PE=1 SV=3	-2.11034	1.20262
Rho-associated protein kinase 1 OS=Mus musculus OX=10090 GN=Rock1 PE=1 SV=1	6.12514	0.939001
H-2 class II histocompatibility antigen gamma chain OS=Mus musculus OX=10090 GN=Cd74 PE=1 SV=3	-1.1629	0.0841322
DNA mismatch repair protein Msh6 OS=Mus musculus OX=10090 GN=Msh6 PE=1 SV=3	-0.841087	-0.494284
T-complex protein 1 subunit beta OS=Mus musculus OX=10090 GN=Cct2 PE=1 SV=4	-0.818098	-0.448954
Monofunctional C1-tetrahydrofolate synthase, mitochondrial OS=Mus musculus OX=10090 GN=Mthfd1l PE=1 SV=2	-1.48746	-1.34734
Casein kinase II subunit beta OS=Mus musculus OX=10090 GN=Csnk2b PE=1 SV=1	1.02762	-0.360594
26S proteasome non-ATPase regulatory subunit 2 OS=Mus musculus OX=10090 GN=Psmd2 PE=1 SV=1	-1.22015	-0.24015
Peptidyl-prolyl cis-trans isomerase B OS=Mus musculus OX=10090 GN=Ppib PE=1 SV=2	-0.618744	-0.666653
Uridine 5'-monophosphate synthase OS=Mus musculus OX=10090 GN=Umps PE=1 SV=3	-0.769896	-0.321911
Guanine nucleotide-binding protein G(i) subunit alpha-2 OS=Mus musculus OX=10090 GN=Gnai2 PE=1 SV=5	-1.76408	-0.257912
RuvB-like 1 OS=Mus musculus OX=10090 GN=Ruvbl1 PE=1 SV=1	-0.384476	-1.26734
Enhancer of rudimentary homolog OS=Mus musculus OX=10090 GN=Erh PE=1 SV=1	-2.00759	-2.47862
T-complex protein 1 subunit zeta OS=Mus musculus OX=10090 GN=Cct6a PE=1 SV=3	-0.81097	-0.965515
Hexokinase-2 OS=Mus musculus OX=10090 GN=Hk2 PE=1 SV=1	-1.44631	-1.2136
Acetyl-CoA carboxylase 1 OS=Mus musculus OX=10090 GN=Acaca PE=1 SV=1	0.01334	-0.257366
Monoacylglycerol lipase ABHD6 OS=Mus musculus OX=10090 GN=Abhd6 PE=1 SV=1	-2.25466	-0.117146
Trifunctional enzyme subunit beta, mitochondrial OS=Mus musculus OX=10090 GN=Hadhb PE=1 SV=1	-1.72302	-1.90482
Caspase-3 OS=Mus musculus OX=10090 GN=Casp3 PE=1 SV=1	-0.318233	0.400883
Ras-related C3 botulinum toxin substrate 2 OS=Mus musculus OX=10090 GN=Rac2 PE=1 SV=1	-0.387157	-0.423927
Nucleoporin SEH1 OS=Mus musculus OX=10090 GN=Seh1l PE=2 SV=1	-0.749516	-0.302719
Protein FAM207A OS=Mus musculus OX=10090 GN=Fam207a PE=1 SV=1	-2.1419	-1.83216
Heterogeneous nuclear ribonucleoprotein L OS=Mus musculus OX=10090 GN=Hnrnpl PE=1 SV=2	-1.27632	-0.288534
Translationally-controlled tumor protein OS=Mus musculus OX=10090 GN=Tpt1 PE=1 SV=1	-0.0420685	0.352013
26S proteasome non-ATPase regulatory subunit 7 OS=Mus musculus OX=10090 GN=Psmd7 PE=1 SV=2	-0.335627	-0.144959
Threonine--tRNA ligase 1, cytoplasmic OS=Mus musculus OX=10090 GN=Tars1 PE=1 SV=2	-3.6588	-1.07872
DnaJ homolog subfamily B member 6 OS=Mus musculus OX=10090 GN=Dnajb6 PE=1 SV=4	-0.768759	-0.558012
Serine/threonine-protein phosphatase 2B catalytic subunit alpha isoform OS=Mus musculus OX=10090 GN=Ppp3ca PE=1 SV=1	-1.20149	-0.514448
Vesicle-fusing ATPase OS=Mus musculus OX=10090 GN=Nsf PE=1 SV=2	-1.50499	-0.37199
Splicing factor 3A subunit 3 OS=Mus musculus OX=10090 GN=Sf3a3 PE=1 SV=2	-1.91817	-2.19809
Double-stranded RNA-binding protein Staufen homolog 2 OS=Mus musculus OX=10090 GN=Stau2 PE=1 SV=1	1.70371	1.1052
T-complex protein 1 subunit alpha OS=Mus musculus OX=10090 GN=Tcp1 PE=1 SV=3	0.0729637	-0.604803
Proteasomal ubiquitin receptor ADRM1 OS=Mus musculus OX=10090 GN=Adrm1 PE=1 SV=2	-0.905462	-0.180792
Lon protease homolog, mitochondrial OS=Mus musculus OX=10090 GN=Lonp1 PE=1 SV=2	-2.71705	-3.75183
Docking protein 3 OS=Mus musculus OX=10090 GN=Dok3 PE=1 SV=1	-0.675225	-1.01661
Eukaryotic translation initiation factor 2 subunit 1 OS=Mus musculus OX=10090 GN=Eif2s1 PE=1 SV=3	-0.314734	-0.346697
Ectopic P granules protein 5 homolog OS=Mus musculus OX=10090 GN=Epg5 PE=1 SV=2	7.88013	0.000370026
DNA-binding protein Ikaros OS=Mus musculus OX=10090 GN=Ikzf1 PE=1 SV=2	-0.890547	-0.0642643
Far upstream element-binding protein 1 OS=Mus musculus OX=10090 GN=Fubp1 PE=1 SV=1	-0.432167	-1.28607
DNA polymerase delta subunit 3 OS=Mus musculus OX=10090 GN=Pold3 PE=1 SV=2	-2.59056	-0.854378
Adenylosuccinate lyase OS=Mus musculus OX=10090 GN=Adsl PE=1 SV=2	-0.381248	-0.831947
Intraflagellar transport protein 52 homolog OS=Mus musculus OX=10090 GN=Ift52 PE=1 SV=2	-1.28389	-0.625591
Succinate--CoA ligase [ADP/GDP-forming] subunit alpha, mitochondrial OS=Mus musculus OX=10090 GN=Suclg1 PE=1 SV=4	-0.581367	-0.78569
Acidic leucine-rich nuclear phosphoprotein 32 family member B OS=Mus musculus OX=10090 GN=Anp32b PE=1 SV=1	-1.17107	-0.241482
UBX domain-containing protein 1 OS=Mus musculus OX=10090 GN=Ubxn1 PE=1 SV=1	0.0271587	-1.80448
Keratin, type II cytoskeletal 2 epidermal OS=Mus musculus OX=10090 GN=Krt2 PE=1 SV=1	-0.471228	-0.296818
Galactokinase OS=Mus musculus OX=10090 GN=Galk1 PE=1 SV=2	-1.43105	-0.831409
Heterogeneous nuclear ribonucleoprotein H OS=Mus musculus OX=10090 GN=Hnrnph1 PE=1 SV=3	-1.16069	-0.868641
Succinate--CoA ligase [GDP-forming] subunit beta, mitochondrial OS=Mus musculus OX=10090 GN=Suclg2 PE=1 SV=3	-1.18861	0.106018
SRA stem-loop-interacting RNA-binding protein, mitochondrial OS=Mus musculus OX=10090 GN=Slirp PE=1 SV=2	-1.11809	-1.15793
Coatomer subunit beta' OS=Mus musculus OX=10090 GN=Copb2 PE=1 SV=2	-2.74708	-1.73199
Heat shock protein beta-1 OS=Mus musculus OX=10090 GN=Hspb1 PE=1 SV=3	-0.200958	-1.27718
Transcriptional enhancer factor TEF-1 OS=Mus musculus OX=10090 GN=Tead1 PE=1 SV=2	-0.612079	-3.64011
26S proteasome non-ATPase regulatory subunit 4 OS=Mus musculus OX=10090 GN=Psmd4 PE=1 SV=1	-0.108559	-0.877745
Proteasome subunit beta type-1 OS=Mus musculus OX=10090 GN=Psmb1 PE=1 SV=1	-0.956587	-0.108398
Eukaryotic translation initiation factor 2 subunit 3, X-linked OS=Mus musculus OX=10090 GN=Eif2s3x PE=1 SV=2	-0.811619	-0.654898
Calcineurin subunit B type 1 OS=Mus musculus OX=10090 GN=Ppp3r1 PE=1 SV=3	-2.65287	-0.226782
Serine/threonine-protein phosphatase PP1-gamma catalytic subunit OS=Mus musculus OX=10090 GN=Ppp1cc PE=1 SV=1	-0.401072	-0.0539398
Embryonic polyadenylate-binding protein 2 OS=Mus musculus OX=10090 GN=Pabpn1l PE=2 SV=1	-8.17943	-3.99729
Small nuclear ribonucleoprotein-associated protein B OS=Mus musculus OX=10090 GN=Snrpb PE=1 SV=1	1.30728	-0.722483
V-type proton ATPase subunit C 1 OS=Mus musculus OX=10090 GN=Atp6v1c1 PE=1 SV=4	3.95814	4.74231
Myristoylated alanine-rich C-kinase substrate OS=Mus musculus OX=10090 GN=Marcks PE=1 SV=2	-3.32266	-1.17615
U4/U6.U5 tri-snRNP-associated protein 2 OS=Mus musculus OX=10090 GN=Usp39 PE=1 SV=2	-3.88363	0.938484
Splicing factor 3A subunit 2 OS=Mus musculus OX=10090 GN=Sf3a2 PE=1 SV=2	-1.24609	-1.06669
Glutathione S-transferase P 1 OS=Mus musculus OX=10090 GN=Gstp1 PE=1 SV=2	-1.51949	-3.84143
Cation-independent mannose-6-phosphate receptor OS=Mus musculus OX=10090 GN=Igf2r PE=1 SV=1	1.68122	2.4015
Probable 28S rRNA (cytosine-C(5))-methyltransferase OS=Mus musculus OX=10090 GN=Nop2 PE=1 SV=1	-2.38075	-0.332204
Nucleolar protein 56 OS=Mus musculus OX=10090 GN=Nop56 PE=1 SV=2	0.434614	0.670723
Transcription intermediary factor 1-beta OS=Mus musculus OX=10090 GN=Trim28 PE=1 SV=3	-1.2689	-1.67301
TNFAIP3-interacting protein 2 OS=Mus musculus OX=10090 GN=Tnip2 PE=1 SV=1	-0.789886	-0.714053
Isocitrate dehydrogenase [NAD] subunit gamma 1, mitochondrial OS=Mus musculus OX=10090 GN=Idh3g PE=1 SV=1	-0.688526	-0.833578
Myosin-7 OS=Mus musculus OX=10090 GN=Myh7 PE=2 SV=1	1.11587	-4.6284
Coronin-1A OS=Mus musculus OX=10090 GN=Coro1a PE=1 SV=5	-3.73197	-1.09337
Eukaryotic translation initiation factor 4E transporter OS=Mus musculus OX=10090 GN=Eif4enif1 PE=1 SV=2	-0.829922	-0.359362
Non-histone chromosomal protein HMG-17 OS=Mus musculus OX=10090 GN=Hmgn2 PE=1 SV=2	1.30198	0.613918
26S proteasome regulatory subunit 6A OS=Mus musculus OX=10090 GN=Psmc3 PE=1 SV=2	-0.992867	-1.57836
Calumenin OS=Mus musculus OX=10090 GN=Calu PE=1 SV=1	0.258497	-0.922617
Coatomer subunit beta OS=Mus musculus OX=10090 GN=Copb1 PE=1 SV=1	1.27143	0.579844
Importin subunit beta-1 OS=Mus musculus OX=10090 GN=Kpnb1 PE=1 SV=2	-1.03271	-0.25349
Sarcoplasmic/endoplasmic reticulum calcium ATPase 2 OS=Mus musculus OX=10090 GN=Atp2a2 PE=1 SV=2	-2.30276	-0.871552
Elongation factor 1-delta OS=Mus musculus OX=10090 GN=Eef1d PE=1 SV=3	-1.61758	-0.73539
Keratin, type II cytoskeletal 1b OS=Mus musculus OX=10090 GN=Krt77 PE=1 SV=1	-0.324551	-1.10265
Peptidyl-prolyl cis-trans isomerase FKBP5 OS=Mus musculus OX=10090 GN=Fkbp5 PE=1 SV=1	-1.5293	0.291557
S-formylglutathione hydrolase OS=Mus musculus OX=10090 GN=Esd PE=1 SV=1	-0.717978	-1.65697
Ribosome maturation protein SBDS OS=Mus musculus OX=10090 GN=Sbds PE=1 SV=4	-0.642597	-0.375013
Protein Red OS=Mus musculus OX=10090 GN=Ik PE=1 SV=2	-1.89982	-0.668545
D-3-phosphoglycerate dehydrogenase OS=Mus musculus OX=10090 GN=Phgdh PE=1 SV=3	-0.650661	-0.973577
Isocitrate dehydrogenase [NAD] subunit alpha, mitochondrial OS=Mus musculus OX=10090 GN=Idh3a PE=1 SV=1	-1.42225	-0.555201
Lung adenoma susceptibility protein 2 OS=Mus musculus OX=10090 GN=Las2 PE=2 SV=1	-3.16915	-0.813581
PHD finger protein 6 OS=Mus musculus OX=10090 GN=Phf6 PE=1 SV=1	-2.40795	-0.819328
Eukaryotic translation initiation factor 4 gamma 1 OS=Mus musculus OX=10090 GN=Eif4g1 PE=1 SV=1	-3.22034	-0.306764
Proteasome subunit alpha type-1 OS=Mus musculus OX=10090 GN=Psma1 PE=1 SV=1	-0.395792	-0.0332584
Profilin-1 OS=Mus musculus OX=10090 GN=Pfn1 PE=1 SV=2	-1.35871	-1.80311
Proteasome subunit beta type-2 OS=Mus musculus OX=10090 GN=Psmb2 PE=1 SV=1	1.71846	0.409576
Pyruvate dehydrogenase E1 component subunit alpha, somatic form, mitochondrial OS=Mus musculus OX=10090 GN=Pdha1 PE=1 SV=1	-1.12265	-1.99532
Ubiquitin carboxyl-terminal hydrolase 14 OS=Mus musculus OX=10090 GN=Usp14 PE=1 SV=3	-1.90479	0.207726
Heat shock protein 105 kDa OS=Mus musculus OX=10090 GN=Hsph1 PE=1 SV=2	-0.844749	1.83029
Pyruvate carboxylase, mitochondrial OS=Mus musculus OX=10090 GN=Pc PE=1 SV=1	-0.578808	-0.607159
GMP synthase [glutamine-hydrolyzing] OS=Mus musculus OX=10090 GN=Gmps PE=1 SV=2	-1.02364	-1.05761
Serine/threonine-protein phosphatase PP1-alpha catalytic subunit OS=Mus musculus OX=10090 GN=Ppp1ca PE=1 SV=1	-1.46527	-0.833126
Synaptic vesicle glycoprotein 2B OS=Mus musculus OX=10090 GN=Sv2b PE=1 SV=1	3.52113	2.38805
Interferon regulatory factor 5 OS=Mus musculus OX=10090 GN=Irf5 PE=1 SV=1	-1.43952	-0.455624
Lupus La protein homolog OS=Mus musculus OX=10090 GN=Ssb PE=1 SV=1	-2.61024	-0.840957
Thioredoxin-like protein 1 OS=Mus musculus OX=10090 GN=Txnl1 PE=1 SV=3	-0.548029	-0.395229
Erythroid differentiation-related factor 1 OS=Mus musculus OX=10090 GN=Edrf1 PE=1 SV=1	1.32157	-6.78762
Glutathione S-transferase theta-3 OS=Mus musculus OX=10090 GN=Gstt3 PE=1 SV=1	-0.962999	-1.44816
Elongation factor 1-beta OS=Mus musculus OX=10090 GN=Eef1b PE=1 SV=5	-1.9526	-1.42337
Elongation factor 1-alpha 1 OS=Mus musculus OX=10090 GN=Eef1a1 PE=1 SV=3	-0.283995	-0.265881
SUMO-activating enzyme subunit 1 OS=Mus musculus OX=10090 GN=Sae1 PE=1 SV=1	-2.2473	-0.828806
Eukaryotic translation initiation factor 3 subunit K OS=Mus musculus OX=10090 GN=Eif3k PE=1 SV=1	-1.71409	-3.10119
14-3-3 protein theta OS=Mus musculus OX=10090 GN=Ywhaq PE=1 SV=1	0.227953	0.19639
Peptidyl-prolyl cis-trans isomerase FKBP4 OS=Mus musculus OX=10090 GN=Fkbp4 PE=1 SV=5	-1.43688	-0.584047
Keratin, type I cytoskeletal 10 OS=Mus musculus OX=10090 GN=Krt10 PE=1 SV=3	-0.519331	-0.397429
Proteasome subunit alpha type-6 OS=Mus musculus OX=10090 GN=Psma6 PE=1 SV=1	-0.549656	-1.77381
Zinc finger matrin-type protein 2 OS=Mus musculus OX=10090 GN=Zmat2 PE=2 SV=1	0.382618	0.32662
A-kinase anchor protein 13 OS=Mus musculus OX=10090 GN=Akap13 PE=1 SV=1	9.51855	5.52599
Histone deacetylase 1 OS=Mus musculus OX=10090 GN=Hdac1 PE=1 SV=1	-1.53779	-0.367571
T-complex protein 1 subunit gamma OS=Mus musculus OX=10090 GN=Cct3 PE=1 SV=1	-0.710575	-0.827185
Keratin, type I cytoskeletal 15 OS=Mus musculus OX=10090 GN=Krt15 PE=1 SV=2	8.9904	2.82838
Bifunctional glutamate/proline--tRNA ligase OS=Mus musculus OX=10090 GN=Eprs1 PE=1 SV=4	-1.2409	-0.823328
Acidic leucine-rich nuclear phosphoprotein 32 family member A OS=Mus musculus OX=10090 GN=Anp32a PE=1 SV=1	-1.31942	-0.064785
Calcium homeostasis endoplasmic reticulum protein OS=Mus musculus OX=10090 GN=Cherp PE=1 SV=1	-1.39461	-1.49639
Elongation factor 1-gamma OS=Mus musculus OX=10090 GN=Eef1g PE=1 SV=3	-0.465927	-0.33807
Nuclear RNA export factor 1 OS=Mus musculus OX=10090 GN=Nxf1 PE=1 SV=3	-2.22785	-2.48687
H-2 class I histocompatibility antigen, L-D alpha chain OS=Mus musculus OX=10090 GN=H2-L PE=1 SV=2	4.03181	1.67235
Programmed cell death protein 5 OS=Mus musculus OX=10090 GN=Pdcd5 PE=1 SV=3	-3.226	0.127325
CTP synthase 1 OS=Mus musculus OX=10090 GN=Ctps1 PE=1 SV=2	-1.15286	-3.77313
Replication initiator 1 OS=Mus musculus OX=10090 GN=Repin1 PE=1 SV=1	-0.965908	-0.598538
DNA primase small subunit OS=Mus musculus OX=10090 GN=Prim1 PE=1 SV=1	-0.178349	-3.02934
Keratin, type I cytoskeletal 23 OS=Mus musculus OX=10090 GN=Krt23 PE=1 SV=1	-4.50123	-2.31196
Proteasome subunit beta type-6 OS=Mus musculus OX=10090 GN=Psmb6 PE=1 SV=3	-1.55802	0.199556
Phosphoribosyl pyrophosphate synthase-associated protein 2 OS=Mus musculus OX=10090 GN=Prpsap2 PE=1 SV=1	-1.62244	-0.261084
Translation machinery-associated protein 16 OS=Mus musculus OX=10090 GN=Tma16 PE=1 SV=1	-3.49257	-1.31636
Nucleoplasmin-3 OS=Mus musculus OX=10090 GN=Npm3 PE=1 SV=3	-0.453733	-0.579006
DAZ-associated protein 1 OS=Mus musculus OX=10090 GN=Dazap1 PE=1 SV=2	-4.82441	-2.3038
Proteasome subunit alpha type-7 OS=Mus musculus OX=10090 GN=Psma7 PE=1 SV=1	-1.02401	-1.03812
Structural maintenance of chromosomes protein 2 OS=Mus musculus OX=10090 GN=Smc2 PE=1 SV=2	-0.515008	-0.364352
Small nuclear ribonucleoprotein G OS=Mus musculus OX=10090 GN=Snrpg PE=1 SV=1	-3.48375	4.52388
SAP domain-containing ribonucleoprotein OS=Mus musculus OX=10090 GN=Sarnp PE=1 SV=3	-1.27997	-1.44221
Cell division control protein 42 homolog OS=Mus musculus OX=10090 GN=Cdc42 PE=1 SV=2	-0.343388	3.38971
Probable ATP-dependent RNA helicase DDX5 OS=Mus musculus OX=10090 GN=Ddx5 PE=1 SV=2	-0.81633	-0.878323
WD repeat-containing protein 5 OS=Mus musculus OX=10090 GN=Wdr5 PE=1 SV=1	1.22725	0.529119
RAD50-interacting protein 1 OS=Mus musculus OX=10090 GN=Rint1 PE=1 SV=2	1.64027	-0.17037
Heterogeneous nuclear ribonucleoprotein K OS=Mus musculus OX=10090 GN=Hnrnpk PE=1 SV=1	-1.01502	-1.26632
[Pyruvate dehydrogenase (acetyl-transferring)] kinase isozyme 3, mitochondrial OS=Mus musculus OX=10090 GN=Pdk3 PE=1 SV=1	-0.716663	-0.783487
Arginine--tRNA ligase, cytoplasmic OS=Mus musculus OX=10090 GN=Rars1 PE=1 SV=2	-0.635355	-0.174128
Histone-binding protein RBBP7 OS=Mus musculus OX=10090 GN=Rbbp7 PE=1 SV=1	0.18696	-1.31569
High mobility group nucleosome-binding domain-containing protein 3 OS=Mus musculus OX=10090 GN=Hmgn3 PE=1 SV=1	-0.501446	-0.855322
LIM domain-containing protein 2 OS=Mus musculus OX=10090 GN=Limd2 PE=1 SV=1	-0.820877	-0.41535
Protein FAM49B OS=Mus musculus OX=10090 GN=Fam49b PE=1 SV=1	-0.323318	-4.58049
U5 small nuclear ribonucleoprotein 200 kDa helicase OS=Mus musculus OX=10090 GN=Snrnp200 PE=1 SV=1	-0.481104	1.82812
Ataxin-3 OS=Mus musculus OX=10090 GN=Atxn3 PE=1 SV=2	-1.12125	-3.79253
Replication factor C subunit 4 OS=Mus musculus OX=10090 GN=Rfc4 PE=1 SV=1	0.474926	3.02166
Chloride intracellular channel protein 4 OS=Mus musculus OX=10090 GN=Clic4 PE=1 SV=3	-1.64864	-0.39266
Alpha-N-acetylgalactosaminide alpha-2,6-sialyltransferase 1 OS=Mus musculus OX=10090 GN=St6galnac1 PE=2 SV=2	-2.13949	-2.19545
E3 ubiquitin-protein ligase UBR4 OS=Mus musculus OX=10090 GN=Ubr4 PE=1 SV=1	-1.78233	-1.54706
Elongation factor Tu, mitochondrial OS=Mus musculus OX=10090 GN=Tufm PE=1 SV=1	-1.6678	-1.6088
DNA topoisomerase 2-beta OS=Mus musculus OX=10090 GN=Top2b PE=1 SV=2	-0.615237	0.594698
26S proteasome non-ATPase regulatory subunit 11 OS=Mus musculus OX=10090 GN=Psmd11 PE=1 SV=3	-0.152267	-1.1037
Probable ATP-dependent RNA helicase DDX6 OS=Mus musculus OX=10090 GN=Ddx6 PE=1 SV=1	-0.318939	-0.53636
Heterogeneous nuclear ribonucleoprotein A0 OS=Mus musculus OX=10090 GN=Hnrnpa0 PE=1 SV=1	-0.441975	-0.350124
Hypoxanthine-guanine phosphoribosyltransferase OS=Mus musculus OX=10090 GN=Hprt1 PE=1 SV=3	0.236499	-2.57234
Cell cycle progression protein 1 OS=Mus musculus OX=10090 GN=Ccpg1 PE=1 SV=2	1.25473	1.86422
Phosphoglucomutase-1 OS=Mus musculus OX=10090 GN=Pgm1 PE=1 SV=4	-0.390334	2.55959
Casein kinase II subunit alpha OS=Mus musculus OX=10090 GN=Csnk2a1 PE=1 SV=2	-0.047842	-0.907973
C-C motif chemokine 22 OS=Mus musculus OX=10090 GN=Ccl22 PE=2 SV=1	-3.02937	-1.83806
Nucleolin OS=Mus musculus OX=10090 GN=Ncl PE=1 SV=2	-0.925564	0.0370731
Zinc finger protein 280C OS=Mus musculus OX=10090 GN=Znf280c PE=1 SV=1	-0.511531	-0.0377951
Bifunctional methylenetetrahydrofolate dehydrogenase/cyclohydrolase, mitochondrial OS=Mus musculus OX=10090 GN=Mthfd2 PE=1 SV=1	-1.23257	0.540148
Receptor-type tyrosine-protein phosphatase mu OS=Mus musculus OX=10090 GN=Ptprm PE=1 SV=2	4.25037	1.81936
ADP/ATP translocase 1 OS=Mus musculus OX=10090 GN=Slc25a4 PE=1 SV=4	-2.23329	-2.38806
26S proteasome non-ATPase regulatory subunit 13 OS=Mus musculus OX=10090 GN=Psmd13 PE=1 SV=1	-1.44392	0.292585
S-adenosylmethionine synthase isoform type-2 OS=Mus musculus OX=10090 GN=Mat2a PE=1 SV=2	-1.36107	-2.10843
Cellular nucleic acid-binding protein OS=Mus musculus OX=10090 GN=Cnbp PE=1 SV=2	-0.721432	-0.327084
RNA cytidine acetyltransferase OS=Mus musculus OX=10090 GN=Nat10 PE=1 SV=1	-2.18094	-2.04049
Proto-oncogene c-Rel OS=Mus musculus OX=10090 GN=Rel PE=1 SV=2	-0.741421	-0.139547
Poly(rC)-binding protein 2 OS=Mus musculus OX=10090 GN=Pcbp2 PE=1 SV=1	0.108339	-1.79667
Chloride intracellular channel protein 1 OS=Mus musculus OX=10090 GN=Clic1 PE=1 SV=3	1.2691	0.246929
Clathrin interactor 1 OS=Mus musculus OX=10090 GN=Clint1 PE=1 SV=2	-0.366043	-0.702766
Proliferating cell nuclear antigen OS=Mus musculus OX=10090 GN=Pcna PE=1 SV=2	1.22783	-0.796478
Proteasome subunit beta type-7 OS=Mus musculus OX=10090 GN=Psmb7 PE=1 SV=1	1.88505	5.35673
Insulin-like growth factor-binding protein 1 OS=Mus musculus OX=10090 GN=Igfbp1 PE=2 SV=2	-2.40956	-0.00629616
Eukaryotic translation initiation factor 3 subunit B OS=Mus musculus OX=10090 GN=Eif3b PE=1 SV=1	-0.994106	-0.110401
Microfibrillar-associated protein 1A OS=Mus musculus OX=10090 GN=Mfap1a PE=1 SV=1	-1.75833	-4.72442
BTB/POZ domain-containing protein KCTD12 OS=Mus musculus OX=10090 GN=Kctd12 PE=1 SV=1	-0.00283623	0.134336
60S acidic ribosomal protein P2 OS=Mus musculus OX=10090 GN=Rplp2 PE=1 SV=3	-2.09862	-1.34691
General transcription factor IIF subunit 1 OS=Mus musculus OX=10090 GN=Gtf2f1 PE=1 SV=2	-1.65766	-1.1448
60S ribosomal protein L4 OS=Mus musculus OX=10090 GN=Rpl4 PE=1 SV=3	-0.106102	-1.65095
Ubiquitin carboxyl-terminal hydrolase 5 OS=Mus musculus OX=10090 GN=Usp5 PE=1 SV=1	-0.330973	-0.610387
Structural maintenance of chromosomes protein 4 OS=Mus musculus OX=10090 GN=Smc4 PE=1 SV=1	-1.0479	0.121954
Polypeptide N-acetylgalactosaminyltransferase 1 OS=Mus musculus OX=10090 GN=Galnt1 PE=1 SV=1	-1.25537	-1.20477
Protein kinase C delta type OS=Mus musculus OX=10090 GN=Prkcd PE=1 SV=3	-0.748379	-0.967203
Trifunctional purine biosynthetic protein adenosine-3 OS=Mus musculus OX=10090 GN=Gart PE=1 SV=3	-1.58252	-0.146006
Eukaryotic translation initiation factor 1 OS=Mus musculus OX=10090 GN=Eif1 PE=1 SV=2	-3.89495	-1.40578
GPALPP motifs-containing protein 1 OS=Mus musculus OX=10090 GN=Gpalpp1 PE=1 SV=2	-2.68316	-2.08829
Transcription elongation factor 1 homolog OS=Mus musculus OX=10090 GN=Elof1 PE=1 SV=1	-1.18355	-3.0426
Egl nine homolog 1 OS=Mus musculus OX=10090 GN=Egln1 PE=1 SV=2	-1.79421	0.27754
Endoplasmic reticulum chaperone BiP OS=Mus musculus OX=10090 GN=Hspa5 PE=1 SV=3	-0.452309	-0.91185
H-2 class II histocompatibility antigen, E-D alpha chain OS=Mus musculus OX=10090 GN=H2-Ea PE=1 SV=2	0.0479984	-1.65431
Y-box-binding protein 3 OS=Mus musculus OX=10090 GN=Ybx3 PE=1 SV=2	-1.39946	-1.13123
RNA-binding protein EWS OS=Mus musculus OX=10090 GN=Ewsr1 PE=1 SV=2	-1.23761	-1.85265
Leupaxin OS=Mus musculus OX=10090 GN=Lpxn PE=1 SV=2	0.360231	0.00514031
U4/U6.U5 tri-snRNP-associated protein 1 OS=Mus musculus OX=10090 GN=Sart1 PE=1 SV=1	-2.24232	-0.384733
Transforming protein RhoA OS=Mus musculus OX=10090 GN=Rhoa PE=1 SV=1	-0.882679	-0.381882
Alstrom syndrome protein 1 homolog OS=Mus musculus OX=10090 GN=Alms1 PE=1 SV=2	-1.34324	-0.270024
ATP-dependent RNA helicase DDX1 OS=Mus musculus OX=10090 GN=Ddx1 PE=1 SV=1	-3.1204	1.69345
Propionyl-CoA carboxylase alpha chain, mitochondrial OS=Mus musculus OX=10090 GN=Pcca PE=1 SV=2	-0.195986	-0.90432
ATP-binding cassette sub-family D member 2 OS=Mus musculus OX=10090 GN=Abcd2 PE=1 SV=1	-0.767666	1.66028
SLIT-ROBO Rho GTPase-activating protein 1 OS=Mus musculus OX=10090 GN=Srgap1 PE=1 SV=2	-3.9525	-1.10961
DNA/RNA-binding protein KIN17 OS=Mus musculus OX=10090 GN=Kin PE=1 SV=1	-2.3801	-4.49756
Talin-1 OS=Mus musculus OX=10090 GN=Tln1 PE=1 SV=2	-5.43079	-2.01682
RNA-binding protein 39 OS=Mus musculus OX=10090 GN=Rbm39 PE=1 SV=2	-1.05482	-1.09807
Aminoacyl tRNA synthase complex-interacting multifunctional protein 1 OS=Mus musculus OX=10090 GN=Aimp1 PE=1 SV=2	-0.941175	-1.77159
NEDD8-conjugating enzyme Ubc12 OS=Mus musculus OX=10090 GN=Ube2m PE=1 SV=1	-1.3461	-1.09002
eIF-2-alpha kinase activator GCN1 OS=Mus musculus OX=10090 GN=Gcn1 PE=1 SV=1	-1.31707	0.261765
Far upstream element-binding protein 2 OS=Mus musculus OX=10090 GN=Khsrp PE=1 SV=2	-1.43934	-0.675167
Eukaryotic translation initiation factor 3 subunit I OS=Mus musculus OX=10090 GN=Eif3i PE=1 SV=1	0.142441	-0.490114
Regulator of chromosome condensation OS=Mus musculus OX=10090 GN=Rcc1 PE=1 SV=1	-1.58814	-2.41137
Probable cytosolic iron-sulfur protein assembly protein CIAO1 OS=Mus musculus OX=10090 GN=Ciao1 PE=1 SV=1	1.14954	0.248699
Calreticulin OS=Mus musculus OX=10090 GN=Calr PE=1 SV=1	-0.683537	0.365307
Integrin alpha-8 OS=Mus musculus OX=10090 GN=Itga8 PE=1 SV=1	-3.93666	-0.49209
10 kDa heat shock protein, mitochondrial OS=Mus musculus OX=10090 GN=Hspe1 PE=1 SV=2	1.41028	-0.650358
Malignant T-cell-amplified sequence 1 OS=Mus musculus OX=10090 GN=Mcts1 PE=1 SV=1	-1.58482	0.0291452
Dynein light chain 1, cytoplasmic OS=Mus musculus OX=10090 GN=Dynll1 PE=1 SV=1	-0.41164	-0.80759
Protein-L-isoaspartate(D-aspartate) O-methyltransferase OS=Mus musculus OX=10090 GN=Pcmt1 PE=1 SV=3	-1.41872	-1.42409
La-related protein 1 OS=Mus musculus OX=10090 GN=Larp1 PE=1 SV=3	-0.173988	1.8935
Small nuclear ribonucleoprotein Sm D1 OS=Mus musculus OX=10090 GN=Snrpd1 PE=1 SV=1	0.548111	0.357687
B-lymphocyte antigen CD20 OS=Mus musculus OX=10090 GN=Ms4a1 PE=1 SV=1	-1.05157	-1.92259
Neuropeptide Y receptor type 2 OS=Mus musculus OX=10090 GN=Npy2r PE=2 SV=2	-2.25394	-6.63772
Heterogeneous nuclear ribonucleoprotein D-like OS=Mus musculus OX=10090 GN=Hnrnpdl PE=1 SV=1	-2.5045	-4.30647
6-phosphogluconate dehydrogenase, decarboxylating OS=Mus musculus OX=10090 GN=Pgd PE=1 SV=3	-0.509748	-0.636854
Protein disulfide-isomerase A4 OS=Mus musculus OX=10090 GN=Pdia4 PE=1 SV=3	-0.214668	4.43844
Protein unc-13 homolog C OS=Mus musculus OX=10090 GN=Unc13c PE=1 SV=3	3.67748	0.190977
Histone-binding protein RBBP4 OS=Mus musculus OX=10090 GN=Rbbp4 PE=1 SV=5	-2.40803	0.0831757
Protein/nucleic acid deglycase DJ-1 OS=Mus musculus OX=10090 GN=Park7 PE=1 SV=1	-0.903179	-1.34833
Cleavage and polyadenylation specificity factor subunit 7 OS=Mus musculus OX=10090 GN=Cpsf7 PE=1 SV=2	2.24739	2.17785
H-2 class II histocompatibility antigen, A-K alpha chain OS=Mus musculus OX=10090 GN=H2-Aa PE=1 SV=2	5.19948	-2.03471
Eukaryotic translation initiation factor 3 subunit G OS=Mus musculus OX=10090 GN=Eif3g PE=1 SV=2	0.0465622	0.728531
Fatty acyl-CoA reductase 1 OS=Mus musculus OX=10090 GN=Far1 PE=1 SV=1	-0.98555	0.407881
Glutaminase kidney isoform, mitochondrial OS=Mus musculus OX=10090 GN=Gls PE=1 SV=1	-0.418652	-1.57424
CDGSH iron-sulfur domain-containing protein 3, mitochondrial OS=Mus musculus OX=10090 GN=Cisd3 PE=1 SV=1	-4.87192	-0.730379
Small nuclear ribonucleoprotein Sm D3 OS=Mus musculus OX=10090 GN=Snrpd3 PE=1 SV=1	-0.773315	-1.52887
Succinate dehydrogenase [ubiquinone] iron-sulfur subunit, mitochondrial OS=Mus musculus OX=10090 GN=Sdhb PE=1 SV=1	-0.531248	0.042799
Phosphatidylethanolamine-binding protein 1 OS=Mus musculus OX=10090 GN=Pebp1 PE=1 SV=3	0.206832	-1.36853
Splicing factor 3B subunit 3 OS=Mus musculus OX=10090 GN=Sf3b3 PE=1 SV=1	-0.191202	-0.538757
cAMP-regulated phosphoprotein 19 OS=Mus musculus OX=10090 GN=Arpp19 PE=1 SV=2	-1.39672	-0.198458
Eukaryotic peptide chain release factor GTP-binding subunit ERF3A OS=Mus musculus OX=10090 GN=Gspt1 PE=1 SV=2	-0.674372	-0.527544
Caspase-14 OS=Mus musculus OX=10090 GN=Casp14 PE=1 SV=1	-3.64149	-1.54507
Retinol dehydrogenase 11 OS=Mus musculus OX=10090 GN=Rdh11 PE=1 SV=2	-0.918612	-0.774466
Ras GTPase-activating protein-binding protein 1 OS=Mus musculus OX=10090 GN=G3bp1 PE=1 SV=1	-2.8054	-3.34696
Casein kinase I isoform alpha OS=Mus musculus OX=10090 GN=Csnk1a1 PE=1 SV=2	0.0714226	1.70659
Superoxide dismutase [Cu-Zn] OS=Mus musculus OX=10090 GN=Sod1 PE=1 SV=2	-3.28649	-1.50558
Phosphoribosyl pyrophosphate synthase-associated protein 1 OS=Mus musculus OX=10090 GN=Prpsap1 PE=1 SV=1	0.0147972	-3.71579
Tyrosine-protein phosphatase non-receptor type 6 OS=Mus musculus OX=10090 GN=Ptpn6 PE=1 SV=2	-1.25161	-0.972622
14-3-3 protein gamma OS=Mus musculus OX=10090 GN=Ywhag PE=1 SV=2	-0.345531	0.310701
Spliceosome RNA helicase Ddx39b OS=Mus musculus OX=10090 GN=Ddx39b PE=1 SV=1	-15.2168	-0.723942
Eukaryotic translation initiation factor 3 subunit F OS=Mus musculus OX=10090 GN=Eif3f PE=1 SV=2	-3.03641	-5.70615
Keratin, type I cuticular Ha1 OS=Mus musculus OX=10090 GN=Krt31 PE=1 SV=2	8.27181	-1.13739
39S ribosomal protein L12, mitochondrial OS=Mus musculus OX=10090 GN=Mrpl12 PE=1 SV=2	-2.77532	0.0628157
Heat shock 70 kDa protein 4 OS=Mus musculus OX=10090 GN=Hspa4 PE=1 SV=1	-0.734592	-0.916983
Beta-catenin-like protein 1 OS=Mus musculus OX=10090 GN=Ctnnbl1 PE=1 SV=1	-0.303388	0.179481
Structural maintenance of chromosomes protein 3 OS=Mus musculus OX=10090 GN=Smc3 PE=1 SV=2	-3.56347	0.35599
ADP-ribosylation factor 4 OS=Mus musculus OX=10090 GN=Arf4 PE=1 SV=2	-2.20991	-1.77535
Semaphorin-3A OS=Mus musculus OX=10090 GN=Sema3a PE=1 SV=2	-2.41972	-1.91769
U8 snoRNA-decapping enzyme OS=Mus musculus OX=10090 GN=Nudt16 PE=1 SV=1	-0.974865	-1.07136
Leukotriene A-4 hydrolase OS=Mus musculus OX=10090 GN=Lta4h PE=1 SV=4	-2.40134	-2.36031
tRNA pseudouridine synthase-like 1 OS=Mus musculus OX=10090 GN=Pusl1 PE=1 SV=1	-0.312864	-2.06026
Pre-mRNA-splicing factor CWC25 homolog OS=Mus musculus OX=10090 GN=Cwc25 PE=2 SV=2	-0.0990982	-0.0248594
Dedicator of cytokinesis protein 2 OS=Mus musculus OX=10090 GN=Dock2 PE=1 SV=3	0.629616	2.08195
PHD and RING finger domain-containing protein 1 OS=Mus musculus OX=10090 GN=Phrf1 PE=1 SV=2	0.47892	-0.555084
mRNA cap guanine-N7 methyltransferase OS=Mus musculus OX=10090 GN=Rnmt PE=1 SV=1	-3.22784	-2.85351
Keratin, type II cytoskeletal 6B OS=Mus musculus OX=10090 GN=Krt6b PE=1 SV=3	0.560898	1.32889
Methylcrotonoyl-CoA carboxylase subunit alpha, mitochondrial OS=Mus musculus OX=10090 GN=Mccc1 PE=1 SV=2	0.0526447	-0.855186
Peptidyl-prolyl cis-trans isomerase C OS=Mus musculus OX=10090 GN=Ppic PE=1 SV=1	1.45647	1.13245
Gastrin-releasing peptide OS=Mus musculus OX=10090 GN=Grp PE=1 SV=1	0.290361	-1.4334
Protein RCC2 OS=Mus musculus OX=10090 GN=Rcc2 PE=1 SV=1	-0.953682	-0.221773
40S ribosomal protein S15 OS=Mus musculus OX=10090 GN=Rps15 PE=1 SV=2	1.1975	0.701078
H/ACA ribonucleoprotein complex subunit DKC1 OS=Mus musculus OX=10090 GN=Dkc1 PE=1 SV=4	-2.20532	-0.956692
Eukaryotic translation initiation factor 3 subunit A OS=Mus musculus OX=10090 GN=Eif3a PE=1 SV=5	-0.409561	-0.541622
Signal recognition particle 14 kDa protein OS=Mus musculus OX=10090 GN=Srp14 PE=1 SV=1	-1.67752	-0.279688
Inositol hexakisphosphate and diphosphoinositol-pentakisphosphate kinase 2 OS=Mus musculus OX=10090 GN=Ppip5k2 PE=1 SV=3	3.3928	-2.4183
5'-3' exoribonuclease 2 OS=Mus musculus OX=10090 GN=Xrn2 PE=1 SV=1	-1.48758	0.175228
ATP-dependent 6-phosphofructokinase, liver type OS=Mus musculus OX=10090 GN=Pfkl PE=1 SV=4	-1.03282	-0.434004
1-phosphatidylinositol 4,5-bisphosphate phosphodiesterase gamma-2 OS=Mus musculus OX=10090 GN=Plcg2 PE=1 SV=1	-2.49267	-1.82455
Microtubule-associated protein 4 OS=Mus musculus OX=10090 GN=Map4 PE=1 SV=3	-2.15138	-0.764121
AFG3-like protein 2 OS=Mus musculus OX=10090 GN=Afg3l2 PE=1 SV=1	-4.37068	-0.40136
Spectrin alpha chain, non-erythrocytic 1 OS=Mus musculus OX=10090 GN=Sptan1 PE=1 SV=4	0.142836	-0.489084
Transformer-2 protein homolog beta OS=Mus musculus OX=10090 GN=Tra2b PE=1 SV=1	-1.35302	-0.429676
26S proteasome non-ATPase regulatory subunit 3 OS=Mus musculus OX=10090 GN=Psmd3 PE=1 SV=3	0.150822	-0.167271
Actin-related protein 3 OS=Mus musculus OX=10090 GN=Actr3 PE=1 SV=3	1.76498	0.0120106
H-2 class II histocompatibility antigen, E-S beta chain (Fragment) OS=Mus musculus OX=10090 GN=H2-Eb1 PE=1 SV=1	-2.19537	0.0385189
Citrate synthase, mitochondrial OS=Mus musculus OX=10090 GN=Cs PE=1 SV=1	-0.231693	2.92974
60S ribosomal protein L36 OS=Mus musculus OX=10090 GN=Rpl36 PE=1 SV=2	-1.01078	-0.328564
Calcium/calmodulin-dependent protein kinase type II subunit delta OS=Mus musculus OX=10090 GN=Camk2d PE=1 SV=1	-1.40892	-0.424759
WD repeat and HMG-box DNA-binding protein 1 OS=Mus musculus OX=10090 GN=Wdhd1 PE=1 SV=2	-2.18883	0.912882
4-trimethylaminobutyraldehyde dehydrogenase OS=Mus musculus OX=10090 GN=Aldh9a1 PE=1 SV=1	-1.42583	-0.15962
Actin-related protein 2 OS=Mus musculus OX=10090 GN=Actr2 PE=1 SV=1	-1.641	-3.95917
Band 4.1-like protein 2 OS=Mus musculus OX=10090 GN=Epb41l2 PE=1 SV=2	-0.628538	-1.41365
Nucleosome assembly protein 1-like 1 OS=Mus musculus OX=10090 GN=Nap1l1 PE=1 SV=2	-1.31107	-2.48295
Glyoxylate reductase/hydroxypyruvate reductase OS=Mus musculus OX=10090 GN=Grhpr PE=1 SV=1	-2.38906	-1.37465
La-related protein 4 OS=Mus musculus OX=10090 GN=Larp4 PE=1 SV=2	0.680965	-0.286149
PHD finger-like domain-containing protein 5A OS=Mus musculus OX=10090 GN=Phf5a PE=1 SV=1	-5.69464	-0.269451
Splicing factor U2AF 65 kDa subunit OS=Mus musculus OX=10090 GN=U2af2 PE=1 SV=3	-1.51705	-0.682426
Developmentally-regulated GTP-binding protein 1 OS=Mus musculus OX=10090 GN=Drg1 PE=1 SV=1	-1.19187	1.13532
Osteoclast-stimulating factor 1 OS=Mus musculus OX=10090 GN=Ostf1 PE=1 SV=2	0.51031	0.195572
Pumilio homolog 2 OS=Mus musculus OX=10090 GN=Pum2 PE=1 SV=2	-1.38501	-1.17262
Protein disulfide-isomerase A6 OS=Mus musculus OX=10090 GN=Pdia6 PE=1 SV=3	-0.937096	-0.671597
Phosphoenolpyruvate carboxykinase [GTP], mitochondrial OS=Mus musculus OX=10090 GN=Pck2 PE=1 SV=1	-0.633633	-1.00332
Eukaryotic translation initiation factor 4B OS=Mus musculus OX=10090 GN=Eif4b PE=1 SV=1	-0.328674	-1.06816
Kinesin heavy chain isoform 5A OS=Mus musculus OX=10090 GN=Kif5a PE=1 SV=3	6.21499	-0.62353
Peptidyl-prolyl cis-trans isomerase D OS=Mus musculus OX=10090 GN=Ppid PE=1 SV=3	-2.17774	-1.43433
Hsc70-interacting protein OS=Mus musculus OX=10090 GN=St13 PE=1 SV=1	-2.29154	-9.28908
Mitotic checkpoint protein BUB3 OS=Mus musculus OX=10090 GN=Bub3 PE=1 SV=2	-1.9559	-0.92054
Splicing factor U2AF 35 kDa subunit OS=Mus musculus OX=10090 GN=U2af1 PE=1 SV=4	-2.00369	-0.796013
ATP-dependent RNA helicase DHX29 OS=Mus musculus OX=10090 GN=Dhx29 PE=1 SV=1	-0.460754	-0.759977
Electron transfer flavoprotein subunit beta OS=Mus musculus OX=10090 GN=Etfb PE=1 SV=3	1.8355	-0.374643
Dixin OS=Mus musculus OX=10090 GN=Dixdc1 PE=1 SV=1	-0.764332	-1.07214
Desmocollin-1 OS=Mus musculus OX=10090 GN=Dsc1 PE=1 SV=2	-3.21433	-0.618361
Amphoterin-induced protein 3 OS=Mus musculus OX=10090 GN=Amigo3 PE=1 SV=1	-0.844622	1.99148
Phosphate carrier protein, mitochondrial OS=Mus musculus OX=10090 GN=Slc25a3 PE=1 SV=1	-0.441015	0.110722
Tubulin beta-2A chain OS=Mus musculus OX=10090 GN=Tubb2a PE=1 SV=1	2.27034	-1.69425
Calpain-8 OS=Mus musculus OX=10090 GN=Capn8 PE=1 SV=1	-1.72343	0.309413
Caveolae-associated protein 1 OS=Mus musculus OX=10090 GN=Cavin1 PE=1 SV=1	-2.12038	-5.7239
Matrix metalloproteinase-21 OS=Mus musculus OX=10090 GN=Mmp21 PE=1 SV=1	-0.171865	-1.43811
Calnexin OS=Mus musculus OX=10090 GN=Canx PE=1 SV=1	-1.34617	-1.22145
Desmoglein-4 OS=Mus musculus OX=10090 GN=Dsg4 PE=1 SV=1	4.3403	-1.51009
High mobility group protein B1 OS=Mus musculus OX=10090 GN=Hmgb1 PE=1 SV=2	-1.64821	-1.15874
26S proteasome regulatory subunit 4 OS=Mus musculus OX=10090 GN=Psmc1 PE=1 SV=1	-0.104174	-0.882538
U1 small nuclear ribonucleoprotein 70 kDa OS=Mus musculus OX=10090 GN=Snrnp70 PE=1 SV=2	-0.674181	-0.588995
C-1-tetrahydrofolate synthase, cytoplasmic OS=Mus musculus OX=10090 GN=Mthfd1 PE=1 SV=4	-1.46162	-1.08815
Guanine nucleotide-binding protein G(t) subunit alpha-3 OS=Mus musculus OX=10090 GN=Gnat3 PE=1 SV=2	-4.90643	-3.26995
tRNA (uracil-5-)-methyltransferase homolog A OS=Mus musculus OX=10090 GN=Trmt2a PE=1 SV=1	-1.62768	-0.508343
Aminoacyl tRNA synthase complex-interacting multifunctional protein 2 OS=Mus musculus OX=10090 GN=Aimp2 PE=1 SV=2	-1.69992	-0.512216
Tyrosine-protein kinase CSK OS=Mus musculus OX=10090 GN=Csk PE=1 SV=2	-2.76968	-0.0637112
Unconventional myosin-Ig OS=Mus musculus OX=10090 GN=Myo1g PE=1 SV=1	-0.959473	-0.631806
Serine/arginine-rich splicing factor 4 OS=Mus musculus OX=10090 GN=Srsf4 PE=2 SV=1	-2.94481	-0.0591917
Lysine--tRNA ligase OS=Mus musculus OX=10090 GN=Kars1 PE=1 SV=1	-0.465712	-0.952898
Citron Rho-interacting kinase OS=Mus musculus OX=10090 GN=Cit PE=1 SV=3	-3.9675	-0.956198
DnaJ homolog subfamily C member 8 OS=Mus musculus OX=10090 GN=Dnajc8 PE=1 SV=2	-1.70868	-0.961489
Eukaryotic translation initiation factor 3 subunit C OS=Mus musculus OX=10090 GN=Eif3c PE=1 SV=1	-1.37755	-0.471167
Non-histone chromosomal protein HMG-14 OS=Mus musculus OX=10090 GN=Hmgn1 PE=1 SV=2	2.3316	0.987267
p21-activated protein kinase-interacting protein 1 OS=Mus musculus OX=10090 GN=Pak1ip1 PE=1 SV=2	-1.62167	0.160606
60S ribosomal protein L22-like 1 OS=Mus musculus OX=10090 GN=Rpl22l1 PE=1 SV=1	-0.195873	-0.635841
Methionine--tRNA ligase, cytoplasmic OS=Mus musculus OX=10090 GN=Mars1 PE=1 SV=1	-0.631487	-0.819921
Poly(rC)-binding protein 1 OS=Mus musculus OX=10090 GN=Pcbp1 PE=1 SV=1	0.694716	-0.515781
U2 small nuclear ribonucleoprotein A' OS=Mus musculus OX=10090 GN=Snrpa1 PE=1 SV=2	-1.60517	-1.23238
Leucine-rich PPR motif-containing protein, mitochondrial OS=Mus musculus OX=10090 GN=Lrpprc PE=1 SV=2	-5.10437	-0.701053
Eukaryotic translation initiation factor 3 subunit L OS=Mus musculus OX=10090 GN=Eif3l PE=1 SV=1	-1.92052	-4.6613
Hemoglobin subunit alpha OS=Mus musculus OX=10090 GN=Hba PE=1 SV=2	-0.768351	-2.48026

## Sheet: Ext. Data Figure 2G
Per cent CSR relative to WT
	Mb1+/cre					Rev7F/F Mb1+/cre			Shld1△Exon1
IgG1 (anti-CD40+IL-4)	102.44	97.56	101.78	91.92	106.31	9.78	11.56	9.91		89.51	82.59	87.12	90.85
IgG1 (LPS+IL-4)	98.05	101.95	95.19	103.08	101.72	11.93	11.78	6.04	74.45	83.27	87.31	96.28	94.38
IgE (LPS+IL-4)	103.08	96.92	119.46	88.92	91.62	52.86	37.89	12.76	111.89	125.99	117.14	97.81	106.7
IgG2b (LPS)	96.05	103.95	110.88	96.66	92.46	37.01	35.03	20.06	82.77	96.61	95.74	85.53	112.16
IgG3 (LPS)	89.51	110.49	100.99	99.8	99.21	9.08	7.51	4.16	69.48	79.19	101.29	121.19	116.44
