# Supplementary material for: Shieldin and CST co-orchestrate DNA polymerase-dependent tailed-end joining reactions independently of 53BP1-governed repair pathway choice
Source: Nat Struct Mol Biol. 2024 Sep 3;32(1):86–97. doi: 10.1038/s41594-024-01381-9 (PMC11753365; doi:10.1038/s41594-024-01381-9)
Supplement: Supplementary file 13 — Statistical source data. [file 41594_2024_1381_MOESM13_ESM.xlsx]

## Sheet: Ext. Data Figure 4A
Total Cells per spleen
	Mb1+/cre				Rev7F/F Mb1+/cre						Rev3F/F Mb1+/cre
B220+ CD19+	54728872	66710295	68404400	43251300	54156752	68975829	63910308	58562256	81068427	49590870	15443370	1.58199e+07	21128450	12881407	19990425	15279840
Follicular	4.57533e+07	5.48359e+07	56091608	3.09247e+07	4.48959e+07	5.65602e+07	5.11282e+07	4.82553e+07	6.52601e+07	4.0119e+07	1.26327e+07	1.24661e+07	1.24661e+07	9.99597e+06	1.62322e+07	1.20405e+07
Marginal Zone	1.91551e+06	3.58901e+06	5.19189e+06	3.13139e+06	3.67724e+06	3.75229e+06	5.91809e+06	4.49758e+06	5.77207e+06	4.24994e+06	1.40844e+06	1.97749e+06	2.64106e+06	1.30102e+06	1.53526e+06	1.54326e+06

## Sheet: Ext. Data Figure 4E
Total Cells per spleen
	Mb1+/cre									Rev3+/+ Mb1+/cre tp53F/F						Rev3F/F Mb1+/cre tp53+/+							Rev3F/F Mb1+/cre tp53F/F
B220+ CD19+	66981768	66318538	44646420	38782848	39290400	49090968	52527150	60435375	54408043	53314560	125025240	53706672	56490728	45325440	58862700	18691200	23988800	17841024	33508125	6611220	11478060	23143680	83266560	57589245	62889008	45923368	24100128	30012120	28322800	25913744	60711000	40401504	44131785	42856704
Follicular	5.59298e+07	5.61718e+07	3.52707e+07	2.85054e+07	2.36135e+07	3.10746e+07	38870091	3.95852e+07	4.08604e+07	4.48909e+07	1.03021e+08	3.59835e+07	3.9713e+07	3.24077e+07	4.89738e+07	1.42427e+07	1.87832e+07	1.3131e+07	2.62034e+07	4.09896e+06	6.25554e+06	1.63857e+07	7.01104e+07	4.91236e+07	4.91163e+07	3.51314e+07	1.81715e+07	2.13086e+07	1.58041e+07	1.54705e+07	45776094	3.03819e+07	3.37608e+07	3.29997e+07
Marginal Zone	5.29826e+06	4.10512e+06	2.79933e+06	2.6256e+06	1.96845e+06	2.376e+06	3.41426e+06	5.39084e+06	4.20574e+06	1.51413e+06	4.951e+06	2.66922e+06	2.7624e+06	4.39204e+06	3.1315e+06	1.66912e+06	2.03425e+06	2.15876e+06	3.7194e+06	747068	1.87092e+06	3.70299e+06	2.36477e+06	3.15013e+06	6.04992e+06	4.078e+06	1.76413e+06	2.25991e+06	2.59437e+06	3.9648e+06	6496077	3.91491e+06	4.41318e+06	4.10139e+06
