# Supplementary material for: Shieldin and CST co-orchestrate DNA polymerase-dependent tailed-end joining reactions independently of 53BP1-governed repair pathway choice
Source: Nat Struct Mol Biol. 2024 Sep 3;32(1):86–97. doi: 10.1038/s41594-024-01381-9 (PMC11753365; doi:10.1038/s41594-024-01381-9)
Supplement: Supplementary file 14 — Statistical source data. [file 41594_2024_1381_MOESM14_ESM.xlsx]

## Sheet: Ext. Data Figure 5B
Rad51 foci per edu+ nucleus (Kanaar antbody)
Repeat 1					Repeat 2					Repeat 3
WT	53BP1-/-	BRCA1-/- 53BP1-/- Cl.2	BRCA1-/- 53BP1-/- Cl.4		WT	53BP1-/-	BRCA1-/- 53BP1-/- Cl.2	BRCA1-/- 53BP1-/- Cl.4		WT	53BP1-/-	BRCA1-/- 53BP1-/- Cl.2	BRCA1-/- 53BP1-/- Cl.4
18	75	14	4		33	5	48	82		33	37	41	1
20	34	31	55		43	42	32	9		30	73	39	55
32	42	69	12		15	25	69	24		73	31	29	77
80	19	50	65		23	31	75	40		0	13	13	31
51	60	55	63		64	0	73	45		106	38	16	104
55	54	97	40		50	42	63	89		81	39	83	66
70	29	10	28		84	27	56	95		109	67	103	56
42	55	90	109		56	23	92	82		26	3	27	34
16	31	61	32		30	4	54	110		27	24	37	64
42	48	21	123		34	29	60	82		58	51	22	48
42	0	69	80		57	14	68	49		19	62	44	67
24	75	29	1		26	55	22	47		53	19	27	80
41	60	21	30		83	36	25	44		47	49	49	2
62	45	78	47		104	26	58	84		25	43	74	13
1	35	82	38		49	53	53	69		61	54	86	32
46	78	53	5		27	21	101	49		51	38	21	29
49	28	81	4		35	90	19	107		53	0	37	70
46	31	84	81		0	41	19	34		78	27	46	50
77	37	17	0		39	12	0	80		67	42	13	44
37	15	34	65		42	9	28	54		0	50	47	6
59	60	19	12		56	9	75	13		72	51	32	5
31	16	27	84		0	11	15	21		21	70	28	14
48	56	0	20		33	6	56	87		37	0	36	0
53	1	25	11		80	35	16	10		57	36	20	1
61	43	122	22		55	15	33	40		43	27	92	25
36	42	99	31		66	49	65	44		43	1	60	16
45	12	50	40		0	47	50	34		24	7	79	0
47	19	43	41		39	12	78	85		30	10	68	17
45	71	54	8		24	33	43	30		17	59	39	83
0	20	40	194		32	31	62	133		9	8	59	7
0	42	21	81		45	0	83	9		50	20	2	59
0	42	39	50		18	36	55	63		46	24	37	84
56	14	7	31		9	89	1	68		22	50	9	0
55	27	45	33		30	85	0	0		45	3	39	68
27	33	64	14		0	47	37	29		23	73	8	30
34	56	83	90		45	23	38	36		39	34	36	53
60	8	20	65		25	56	34	38		35	60	84	43
34	75	35	81		50	57	33	6		50	44	32	30
42	80	40	0		32	8	66	33		22	1	80	78
24	38	17	20		49	13	34	32		0	44	59	71
24	36	14	69		0	14	6	47		52	10	71	75
0	60	82	51		56	48	8	18		55	24	23	0
31	2	29	53		76	27	50	56		51	29	77	2
32	40	18	9		78	81	80	42		14	23	3	48
46	0	46	38		54	25	56	76		42	58	59	48
31	26	33	6		2	12	76	74		72	47	71	136
38	13	24	9		56	36	148	32		89	37	4	16
41	70	40	83		55	0	0	32		17	15	10	72
27	48	50	28		94	6	69	105		14	14	64	20
23	55	51	93		58	12	47	68		60	0	4	155
72	0	18	117		0	29	92	72		0	34	91	84
77	11	54	50		22	7	82	91		87	8	15	22
53	71	14	44		11	19	45	63		47	5	14	68
73	18	14	23		39	0	42	68		28	29	0	79
32	49	70	135		48	11	58	34		74	0	0	53
71	61	32	39		20	52	56	11		89	41	50	114
66	37	40	63		67	41	32	37		58	27	53	110
57	38	17	32		24	31	16	18		35	0	66	7
51	57	24	52		24	18	37	12		32	61	65	21
58	52	88	75		15	49	60	2		26	41	147	1
0	55	95	17		36	67	43	52		58	55	74	2
72	22	74	32		31	79	79	40		7	27	128	50
60	23	35	4		12	9	91	61		62	51	19	1
51	23	57	35		34	38	42	157		70	32	32	29
50	23	30	10		67	27	72	87		39	0	14	29
15	39	53	56		65	46	77	109		56	67	21	95
1	41	1	6		27	107	99	84		97	38	56	102
1	29	95	27		44	10	84	66		0	51	27	30
40	38	46	17		48	35	37	45		26	28	3	26
29	123	88	26		50	4	0	32		0	10	25	9
57	1	70	39		0	34	3	17		38	25	9	48
29	0	60	5		48	0	14	153		72	1	86	87
23	27	26	10		21	50	49	40		12	26	91	69
35	29	36	6		0	0	81	85		20	27	68	8
42	77	29	41		52	55	41	31		23	48	57	28
30	0	103	90		18	13	57	9		2	63	0	85
18	30	66	36		37	47	54	8		25	13	61	36
52	21	50	13		49	0	37	23		52	38	89	171
79	33	47	42		0	35	79	38		41	51	43	67
30	36	38	57		8	82	111	65		48	0	20	30
82	88	39	12		44	66	75	58		29	67	49	78
51	5	45	8		20	48	30	70		42	53	34	55
74	25	0	92		34	49	100	46		10	0	4	8
50	68	34	68		49	30	9	37		61	45	53	66
45	76	1	17		37	36	0	18		37	42	38	23
23	20	0	39		26	41	19	42		28	27	51	44
64	6	15	7		35	32	11	45		51	14	69	47
31	66	38	18		54	111	15	141		0	56	47	98
32	90	29	27		62	15	22	70		44	59	1	56
87	78	3	7		50	32	69	90		21	32	73	108
35	24	25	48		39	34	34	77		45	22	7	74
49	39	0	47		35	32	36	37		1	51	50	39
94	36	40	1		50	18	45	102		32	17	66	37
34	81	43	48		1	5	115	39		35	8	68	3
89	90	71	34		42	2	2	30		16	20	24	78
41	76	71	7		39	30	38	24		38	42	13	40
59	42	14	48		1	26	46	38		0	35	13	19
8	17	15	14		23	35	18	31		21	43	35	55
7	17	144	18		16	23	28	119		26	8	47	41
78	40	69	56		0	44	43	41		30	17	70	14
64	11	92	97		23	41	56	48		42	60	84	39
12	56	26	39		10	24	44	28		23	33	36	35
97	0	44	1		16	0	28	74		52	23	72	38
72	6	42	114		32	31	31	24		16	50	118	53
79	4	30	40		27	40	35	8		69	62	0	123
50	4	34	85		27	0	39	7		52	5	78	43
89	6	70	84		34	41	59	11		46	44	0	95
46	11	44	42		34	5	30	6		40	15	0	83
26	21	32	35		39	76	21	53		45	19	16	27
36	9	42	54		33	40	42	29		26	21	51	89
48	65	15	97		35	64	59	70		20	8	38	76
51	35	19	14		30	54	42	57		25	26	74	10
63	48	0	6		48	1	65	70		23	33	105	22
9	51	42	10		0	20	104	81		34	8	34	3
46	17	58	93		48	36	50	97		17	25	18	30
48	77	37	27		42	27	28	0		7	37	49	40
75	62	70	71		40	17	65	25		62	8	24	63
35	47	61	49		36	37	148	93		48	6	60	40
36	11	20	112		31	33	25	50		31	18	4	0
56	38	16	88		5	13	14	20		43	46	98	45
44	8	30	36		32	38	32	16		29	0	37	101
36	11	76	43		44	12	5	53		13	26	146	153
22	13	44	39		56	24	45	124		42	17	9	51
50	26	12	39		14	13	39	34		41	17	23	107
51	16	49	16		19	79	33	98		46	2	54	123
19	39	35	47		26	83	61	68		38	42	45	90
0	30	44	28		23	16	0	86		18	63	60	30
66	15	85	8		14	0	32	71		64	17	60	77
20	27	26	29		32	42	32	116		32	18	116	72
0	84	32	9		0	64	45	76		20	2	52	78
2	8	9	48		43	18	49	66		36	16	7	58
78	94	77	72		24	68	39	49		15	29	1	54
55	51	27	76		0	4	26	61		30	7	59	20
0	53	50	7		6	24	74	49		20	6	68	66
57	17	75	72		45	40	100	3		16	51	44	77
52	27	93	60		57	7	47	5		50	29	30	19
16	21	51	78		0	42	46	15		21	44	89	14
65	18	29	4		0	38	38	7		56	27	74	0
42	29	24	25		47	32	55	27		33	40	7	48
26	0	54	1		49	39	77	101		44	7	18	94
39	8	22	8		61	29	31	106		40	11	44	121
	38	55	28		73	7	61	41		15	36	124	11
	2	41	73		7	3	20	65		50	12	50	16
	51	43	58		51	27	21	30		31	0	74	53
	72	93	25		34	2	81	0		12	62	36	1
	39	23	81		3	48	3	38		46	38	30	11
	43	23	68		0	49	32	60		34	32	89	3
	40	79	23		53	44	88	24		7	58	18	17
	47	47	21		49	12	12	48		18	5	65	34
	34	105	28		23	30	86	75		4	34		95
	41	82	18		40	43	23	14		27	4		23
	25	101	54		53	16	85			26	65		73
	64	17	1		10	18	82			8	13		19
	57	44	123		18	49	32			27	12		60
	47	45	12		3	31	34			57	17		29
	27	19	124		47	82	16			43	19		0
	13	43	6		54	1	20			32	30		73
	25	6	83		43	27	20			49	24		4
	26	52	66		31	19	38			23	68		12
	10	115	91		36	1	28			55	27		0
	21	93	64		72	41	57			0	43		91
	44	60	19		19	12	52			27	50		68
	0	79	53		31	0	0			38	15		48
	3	14	36		26	41	27			12	47		9
	6	70	54		20	26	44			49	23		79
	5	75	3		83	7	0			10	41		143
	0	89	16		59	8	38			16	20		69
		3	44		3	9	49			15	21		60
		62	68		0	32	1			40	24		16
		66	39		0	35	47			14	25		34
		69	52		34	37	98			8	10		82
		69	12		0	14	90			6	19		50
		51	19		34	38	0			9	27		140
			33		21	29	43			42	22		51
			8		0	47	59			14	21		21
			55		30	25	0				3		95
			66		3	17	20				34		29
			64		4	23	73				16		28
			53		0	26	66				7		71
			30		0	15	20				5		81
			59			16	10				34
			47			0	34				35
			8			62	106				1
			31			49	37				38
			26			35	64				23
			28			79	46				52
			14			70	5				48
			69			46	0				52
			80			42					0
			67			41					1
			39			24					55
			49			30					2
			44			45					0
			85			4					3
			24			33					59
			47			72					12
			50			19					38
			84			26					19
			84			4					26
						15					55
						26					6
						29					2
						71					45
						17					28
						66					4
						57					45
						18					57
						53					17
						35					17
						24					38
						22					47
						42					62
						22					9
						43					16
											62
											9
											25
											41
											24
											26
											51
											38
											31
											38
											121

## Sheet: Ext. Data Figure 5C
Viabiliaty relative to DMSO
	X	BARDAID/AID			BARDAID/AID53BP1-/-			BARDAID/AIDSHLD3_5-/-			BARDAID/AIDSHLD3_34-/-			BARDAID/AIDSHLD3_42-/-
	Olaparib (nM)
0	1e-17	1	1	1	1	1	1	1	1	1	1	1	1	1	1	1
0.03125	0.03125	1.055	1.031	1.001	1.026	0.976	1.035	1.015	1.013	0.991	0.968	0.953	0.994	0.969	1.034	1.017
0.125	0.125	1.051	1.046	0.977	1.016	0.969	1.055	1.066	1.025	1.029	0.969	0.993	1.003	1.026	1.051	1.01
0.5	0.5	1.013	1.074	1.008	1.077	0.99	1.01	0.988	0.987	1.036	0.998	1.011	1.014	0.973	1.043	1.019
2	2	1.016	1.068	1.013	1.056	1.011	1.037	0.982	1.043	0.999	0.983	0.984	0.994	1.022	1.059	1.038
8	8	1	1.017	0.983	0.951	0.933	1.016	0.897	0.957	0.998	0.909	0.949	0.965	1	1.067	0.978
32	32	0.9	0.964	0.906	0.945	0.877	0.99	0.82	0.915	0.932	0.833	0.822	0.889	0.93	1.035	0.951
125	125	0.783	0.862	0.878	0.812	0.831	0.928	0.73	0.857	0.823	0.695	0.763	0.793	0.872	0.956	0.887
512	512	0.374	0.585	0.613	0.527	0.672	0.72	0.413	0.602	0.637	0.447	0.472	0.582	0.579	0.602	0.629
2048	2048	0.029	0.053	0.074	0.002	0.058	0.127	0.066	0.12	0.153	0.101	0.053	0.121	0.136	0.121	0.128

## Sheet: Ext. Data Figure 5D
Viabiliaty relative to DMSO
	X	BARDAID/AID			BARDΔ/Δ			BARDΔ/Δ53BP1-/-			BARDΔ/ΔSHLD2_4-/-			BARDΔ/ΔSHLD2_15-/-
	Olaparib (nM)
0	1e-17	1	1	1	1	1	1	1	1	1	1	1	1	1	1	1
0.03125	0.03125	1.031	1.137	0.993	0.893	0.935	0.748	1.006	1.07	1.032	0.955	0.98	0.987	0.942	1.071	0.983
0.125	0.125	0.999	1.148	0.969	0.881	0.844	0.663	1.004	1.074	1.058	0.954	0.948	0.956	0.926	0.961	0.939
0.5	0.5	1.007	1.163	1.014	0.782	0.582	0.532	0.984	1.032	1.014	0.851	0.851	0.903	0.868	0.884	0.882
2	2	0.997	1.17	1.028	0.603	0.399	0.343	0.971	0.964	1.01	0.692	0.702	0.706	0.704	0.715	0.722
8	8	1.008	1.158	0.967	0.437	0.239	0.257	0.97	0.827	0.944	0.573	0.553	0.628	0.564	0.564	0.616
32	32	0.976	1.135	0.921	0.325	0.21	0.179	0.867	0.634	0.813	0.488	0.466	0.528	0.502	0.476	0.496
125	125	0.949	0.985	0.857	0.29	0.149	0.18	0.754	0.504	0.693	0.432	0.398	0.481	0.468	0.432	0.443
512	512	0.908	0.868	0.653	0.226	0.121	0.154	0.553	0.307	0.483	0.382	0.372	0.417	0.374	0.38	0.412
2048	2048	0.612	0.273	0.296	0.158	0.092	0.163	0.26	0.121	0.188	0.337	0.336	0.375	0.326	0.329	0.374

## Sheet: Ext. Data Figure 5E
Viabiliaty relative to DMSO
	X	BARDAID/AID			BARDAID/AID53BP1-/-			BARDAID/AIDSHLD2_4-/-			BARDAID/AIDSHLD2_15-/-
	Olaparib (nM)
0	1e-17	1	1	1	1	1	1	1	1	1	1	1	1
0.03125	0.03125	1.031	1.137	0.993	1.042	1.049	0.999	1.004	1.158	0.991	1.015	1.16	1.048
0.125	0.125	0.999	1.148	0.969	1.05	1.042	0.999	1.024	1.104	1.029	1.013	1.207	1.042
0.5	0.5	1.007	1.163	1.014	1.047	1.096	1.028	1.054	1.131	1.004	1.026	1.262	1.045
2	2	0.997	1.17	1.028	1.056	1.103	0.973	1.038	1.116	0.984	1.08	1.187	1.036
8	8	1.008	1.158	0.967	1.062	1.03	0.982	1.026	1.001	0.906	1.044	1.115	0.994
32	32	0.976	1.135	0.921	1.017	1.017	0.914	0.958	0.97	0.842	0.946	1.005	0.893
125	125	0.949	0.985	0.857	1.018	0.886	0.869	0.874	0.854	0.689	0.829	0.907	0.78
512	512	0.908	0.868	0.653	0.953	0.745	0.79	0.724	0.643	0.569	0.683	0.726	0.664
2048	2048	0.612	0.273	0.296	0.673	0.319	0.496	0.392	0.318	0.303	0.36	0.24	0.375

## Sheet: Ext. Data Figure 5G
Rad51 foci per edu+ nucleus
Repeat 1									Repeat 2									Repeat 3
BARDAID/AID	BARDAID/AID53BP1-/-	BARDAID/AIDSHLD2_4-/-	BARDAID/AIDSHLD2_15-/-	BARDΔ/Δ	BARDΔ/Δ53BP1-/-	BARDΔ/ΔSHLD2_4-/-	BARDΔ/ΔSHLD2_15-/-		BARDAID/AID	BARDAID/AID53BP1-/-	BARDAID/AIDSHLD2_4-/-	BARDAID/AIDSHLD2_15-/-	BARDΔ/Δ	BARDΔ/Δ53BP1-/-	BARDΔ/ΔSHLD2_4-/-	BARDΔ/ΔSHLD2_15-/-		BARDAID/AID	BARDAID/AID53BP1-/-	BARDAID/AIDSHLD2_4-/-	BARDAID/AIDSHLD2_15-/-	BARDΔ/Δ	BARDΔ/Δ53BP1-/-	BARDΔ/ΔSHLD2_4-/-	BARDΔ/ΔSHLD2_15-/-
0	10	0	1	0	0	1	2		3	4	3	2	0	5	3	0		4	0	17	4	1	2	1	2
0	3	10	10	0	0	2	1		3	5	13	5	0	4	2	7		6	4	0	4	8	11	9	0
7	6	0	3	0	0	0	1		3	4	0	8	0	0	1	2		7	0	0	3	0	6	0	0
2	16	16	8	0	0	0	0		8	7	14	9	6	0	10	0		0	12	8	10	5	8	6	2
10	6	0	3	0	7	0	1		5	7	2	7	3	0	4	5		2	11	7	7	4	1	1	8
10	12	11	4	0	2	0	1		4	1	24	3	3	1	3	2		3	31	4	13	2	1		0
8	29	6	2	0	1	1	1		5	19	6	5	3	3	2	0		1	19	0	7	1	2		2
4	22	2	3	0	1	0	1		5	0	19	8	4	8	1	4		9	0	8	18	9	5		1
3	18	3	4	0	9	0	0		6	0	8	9	2	0	5	0		1	7	7	1	3	4		1
8	23	0	4	0	2	9	0		6	11	26	1	1	1	1	6		5	2	4	1	0	0		0
12	16	10	11	0	9	0	5		11	4	8	4	8	6	2	9		9	3	3	6	0	1		0
7	0	10	4	0	0	8	3		5	0	8	9	0	11	0	3		6	7	7	2	0	0		1
5	25	5	7	0	2	5	9		2	11	3	0	10	0	0	0		3	14	7	0	4	0		0
4	15	0	2	0	1	2	1		6	0	0	4	0	1	5	2		8	7	0	3	1	0		0
5	18	3	1	0	0	0	0		14	4	7	2	1	4	9	1		0	2	8	1	2	7		0
11	2	9	3	0	5	0	0		0	6	4	7	0	0	0	0		1	2	5	10	0	3		4
2	11	1	4	0	0	0	0		17	0	0	5	0	9	3	1		10	14	9	0	1	6		0
1	7	0	5	0	0	0	3		10	11	0	5	0	0	0	0		11	5	10	5	11	15		0
2	8	6	13	5	4	0	0		11	4	27	25	0	1	5	1		9	10	11	10	1	15		3
3	5	5	11	0	0	3	0		0	16	4	11	0	10	4	5		8	9	6	1	1	1		0
5	5	2	6	0	3	3	2		6	9	0	11	0	3	0	1		3	17	0	8	5	0		1
11	4	1	8	0	4	0	0		4	2	0	1	0	5	0	2		4	6	9	9	2	5		2
14	7	4	7	0	0	9	0		9	5	5	11	0	13	15	4		25	11	4	3	11	6		1
8	0	2	3	6	2	3	0		12	2	6	2	3	6	1	2		4	15	0	1	9	3		8
4	2	1	6	0	2	19	0		10	6	6	0	0	10	4	0		6	9	14	5	0	21		1
8	2	3	2	0	4	12	2		3	12	10	8	1	7	3	20		2	1	9	9	0	2		7
7	5	1	0	0	7	1	0		8	2	9	8	0	8	0	1		1	8	2	2	0	2		3
4	10	5	6	0	4	6	0		6	2	13	11	0	6	4	14		8	3	16	6	0	2		0
7	13	0	3	0	6	6	7		4	6	7	2	1	4	0	8		9	4	3	4	2	0		0
12	9	0	0	0	0	0	2		4	5	2	10	10	5	1	0		5	0	4	10	2	2		0
3	9	4	3	0	4	4	1		4	13	1	0	0	3	0	4		7	5	0	4	19	1		0
2	6	1	0	0	1	3	0		15	9	2	7	6	5	5	7		7	32	2	8	0	4		0
10	9	5	1	0	2	1	0		10	8	8	9	0	5	6	9		6	5	2	5	3	2		2
12	20	9	3	0	5	0	0		0	5	10	6	13	9	10	1		19	6	8	11	1	0		9
4	23	8	5	0	2	2	3		9	14	1	4	0	0	0	0		10	2	2	1	1	2		1
10	13	4	5	0	4	9	0		6	1	3	2	0	9	7	6		18	12	4	4	1	2		11
5	4	0	13	0	4	1	0		2	15	5	5	0	5	0	3		22	17	3	6	10	4		0
8	7	4	5	0	6	2	0		5	8	1	6	4	0	8	5		8	7	8	7	2	1		0
0	23	9	10	0	1	0	6		3	12	1	7	0	8	6	0		8	17	2	3	1	8		0
1	8	8	2	0	0	3	5		8	9	4	10	0	2	6	0		5	0	0	8	0	3		5
4	18	7	2	0	7	0	5		2	0	4	11	2	10	7	5		13	0	5	5	0	2		1
5	21	2	7	0	7	6	11		5	11	1	1	17	6	9	7		9	15	2	3	0	7		0
1	16	10	5	0	4	0	0		28	6	1	0	0	9	5	12		7	8	2	6	0	0		0
8	2	9	1	0	1	2	0		1	7	2	7	0	3	6	12		5	19	7	3	0	7		6
2	17	0	0	0	5	5	0		4	13	7	12	0	4	4	6		1	12	2	4	0	3		0
7	11	1	3	2	0	6	2		13	8	7	3	11	5	2	0		10	10	15	4	0	6		0
3	23	0	0	3	7	0	4		10	13	7	0	0	6	8	3		5	16	3	15	0	2		18
4	0	2	5	1	4	12	4		11	1	5	0	0	0	13	4		3	26	0	6	3	11		9
4	11	3	0	3	9	0	1		6	4	0	2	1	1	5	3		14	5	4	8	0	15		12
7	8	5	0	0	1	0	2		10	13	7	0	0	8	2	0		17	2	8	2	0	17		0
0	9	5	0	0	5	0	1		7	5	1	4	0	0	5	4		7	8	2	10	0	12		0
3	3	1	1	1	0	0	2		2	12	1	4	0	0	0	0		4	7	0	13	0	10		3
3	8	2	2	0	2	0	0		10	0	11	4	0	3	4	0		5	11	2	14	2	14		1
1	15	7	3	2	0	7	1			5	10	3	1	2	0	1		3	12	5	5	0	23		10
6	23	6	1	0	0	6	0			15	9	7	0	5	8	2		8	7	2	6	0	8		13
0	17	5	8	0	5	0	0			14	2	3	5	14	6	7		6	28	9	1	0	10		8
7	10	0	12	1	0	1	0			2	1	2	0	0	4	0		8	3	4	5	0	10		10
7	19	4	2	0	0	11	0			5	3	2	2	6	0	0		3	9	0	5	0	0		1
6	6	0	5	4	2	4	1			12	0	11	0	9	1	2		7	0	0	0	1	2		1
3	10	5	4	0	2	0	0			0	8	10	2	4	3	9		3	5		6	1	4		8
2	17	2	3	0	3	0	0			6	11	4	0	3	5	1		13	11		7	2	11		1
2	19	6	2	0	1	0	0			5	5	0	3	10	0	0		4	6		0	1	13		3
1	17	2	9	4	2	0	0			3	6	6	0	0	8	7		6	14		6	1	22		15
1	4	13	9	0	8	0	0			2	2	12	1	5	3	1		0	15		0	0	6		0
0	19	2	3	5	8	0	5			6	11	11	1	9	1	3		9	8		1	0	5		4
2	26	0	2	0	1	0	0			3	8	14	0	8	0	3		14	22		14	0	13		4
3	6	2	4	0	1	1	1			10	3	3	0	6	0	0		7	8		2	0	19		0
7	8	1	7	0	4	1	2			10	0	15	3	5	4	0		12	9		18	0	17		1
7	12	1	5	1	1	2	2			5	1	23	0	9	0	1		13	0		16	0	0		4
3	13	5	5	0	2	7	0			2	0	4	4	3	1	0		10	7		6	19	0		6
7	12	1	9	0	5	0	1			7	5	0	0	9	0	4		7	11		11	0	0		0
7	40	5	6	0	2	0	0			0	0	3	1	8	1	1		2	2		19	1	3		11
1	10	5	1	0	2	0	0			4	7	16	0	6	1	0		5	10		18	2	1		3
2	3	2	5	0	5	0	5			1	0	3	0	4	0	5		4	7		6	0	0		2
4	7	7	6	0	1	0	4			2	4	2	2	6	2	0		7	13		3	0	8		1
12	9	1	8	0	0	0	1			1	0	2	0	15	1	0		0	17		0	0	2		1
7	7	5	4	0	0	0	0			0	2	3	1	13	8	7		2	14		16	0	5		7
5	1	4	6	0	0	7	0			8	6	12	0	9	4	4		5	7			0	1		0
2	10	13	3	0	1	6	0			8	11	14	4	6	3	0		1	2			0	5		8
8	14	2	2	2	3	0	1			12	0	9	0	2	15	1		4	11			3	5		0
1	3	4	4	0	0	11	0			9	3	10	0	9	0	5		1	3			0	4		0
2	26	18	3	0	2	4	1			7	0	16	0	5	0	2		0	8			1	5		1
4	17	4	2	1	2	15	5			7	6	10	3	3	2	4		5	8			1	9		0
1	25	6	0	0	0	10	0			11	0	7	0	8	0	0		6	6			0	8		0
1	8	10	0	0	2	0	0			12	2	11	0	5	17	0		8	2			0	9		4
3	6	15	0	0	0		0			11	8	11	3	5	0	19		0	10			1	0		0
5	1	5	0	0	5		0			0	2	10	0	1	0	0		11	8			0	2		6
0	6	8	3	0	1		0			0	7	20	0	8	0	4		4	9			0	7		0
2	2	4	3	3	0		1			1	6	6	3	16	1	1		6	8			0	3		0
5	14	12	0	0	6		1			0	8	16		3	4	0		5	7			1	7		2
5	15	6	4	0	5		0			0	3	0		5	7	0		10	0			4	3		8
2	8	13	3	0	8		0			2	7	9		4	0	17		3	13			2	1		1
3	22	7	7	1	8					5	0	5		11	3	3		4	17			3	31		0
5	18	1	3	0	3					3	7	2		4	0	0		0	7			1	0		3
3	10	0	8	0	1					3	4	2		1	0	10		6	10			11	2		6
4	11	3	0	0	13					1	0	5		1	10	1		5	3			3	3		3
9	4		10	0	2					4	11	5		11	1	2						0	7		0
8	23		5	3	4						6	10		1	0	5						0	4		4
4	22		3	0	4						5	7		9	7	5						0	4
3	14		6	0	1						7	2		7	1	7						1	2
14	9		9	0	3						5	0		5	4	2						0	2
5	13		3	0	4						1	14		0	0	13						2	0
10	12		6	0	1						0	10		3	1	0						2	5
9	1		4	3	2						5	12		8	2	2						2	2
3	0		3	0	2						4	15		3	10	23						5	1
8	6		6	2	1						5	7		2	3	1						8	3
11	8		2	1	2						6	22		3	3	6						11	2
0	8		10	0	1						7	3		4	0	0						0	7
4	7		9	0	0						14	8		1	2	2						0	7
9	8		0	0	3						22	16		1	4	1						0	3
3	14		7	0	3						6	8		4	1	0						1	4
1	11		2	1	2						13	4		3	3	1						3	7
7	7		3	0	3						1			0	0	8						1	11
10	13		5	1	2						10			2	0	0						0	3
9	27		5	1	1						5			0	5	1						1	0
7	9		15	0	1						8			2	9	1						22	2
13	13		3	1	7						13			3	0	10						1	3
0	11		0	2	11						3			0	1	5						14	3
10	14		0	2	1						2			0	13	1						0	1
4	14		0	0	2						0			0	3	17						0
19	7		5	0	0						5			5	2	4						4
6	17		6	1							9			1	7	0						0
12	16		9	2							1			2	0	9
8	13		14	1							6			8	9	1
5	16		10	0							2			3	1	0
7	15		8	0							4			3	14	1
14	2		9	0							5			6	12	0
11	28		14	0							1			10	0	4
11	5		6	0							8			9	2	1
13	4		0	1							10			0	1	1
12	14		0	0							8			3	0	0
10	2		8	0							0			5		13
15	4		0	1							8			3		0
11	12		3								7			5		2
0	1		12								5			0		0
17	4		10								9			14		0
2	13		5								4			8		0
2	20		5								2			0		8
12	20		2								2			7		1
7	12		12								12			0		11
12	19		3								3			0		1
9	13		2								0			8		0
13	18		6								10			6		4
8	9		4								1			8		0
9	7		8								12			1		0
8	12		13								4			15		0
15	22		0								2			5		11
10	1		6								10			5		1
24	1		2								2			10		0
14	5		3								3			5		0
0	2		7								3			12		6
0	3		10								0			1		6
14	4		6								10					0
10	2		0													0
9	2		4													6
6	11															2
6	0
12	3
10	5
25	0
16	1
30	9
18	9
5	8
4	8
2	4
19	8
6	5
11
7
3
3
8
2
1
3
2
5
5
1
5
8
7
15
5
7
8
10
10
5
14
5

## Sheet: Ext. Data Figure 5I
Rad51 foci per edu+ nucleus (5Gy IR + 2hrs recovery)
BRCA1 +/+ Parental			Brca1 -/- Parental			BRCA1-/- 53BP1 -/-			BRCA1-/- S2.1 -/-			BRCA1-/- S2.2 -/-			BRCA1-/- S3.6 -/-			BRCA1-/- S3.8 -/-
Repeat 1	Repeat 2	Repeat 3	Repeat 1	Repeat 2	Repeat 3	Repeat 1	Repeat 2	Repeat 3	Repeat 1	Repeat 2	Repeat 3	Repeat 1	Repeat 2	Repeat 3	Repeat 1	Repeat 2	Repeat 3	Repeat 1	Repeat 2	Repeat 3
0	12	7	1	0	2	13	1	5	0	7	1	0	7	0	1	2	0	8	2	5
10	12	2	1	0	14	11	6	2	1	0	3	6	2	2	3	9	1	1	0	3
4	16	0	0	0	0	8	0	10	7	9	0	1	8	19	0	4	1	1	3	3
0	13	0	5	0	16	6	7	29	11	14	11	2	1	12	1	3	11	13	3	10
25	1	0	5	10	25	2	4	16	32	7	2	2	10	1	8	1	3	8	0	2
0	18	11	0	1	1	14	13	0	0	0	0	1	0	2	1	4	0	15	1	6
1	22	26	1	7	7	11	8	3	2	4	0	1	0	9	9	0	1	11	14	8
31	21	0	10	5	0	12	16	4	2	0	1	1	12	1	11	4	15	3	8	7
27	9	0	6	5	16	10	22	0	0	4	5	1	6	0	6	1	2	0	2	17
12	2	0	1	0	1	5	6	0	16	0	45	0	2	0	8	22	0	8	1	0
24	19	9	7	0	13	0	6	0	0	26	1	0	10	0	4	2	1	5	2	2
0	20	35	0	3	34	2	22	8	0	1	3	1	4	0	1	8	1	2	4	2
5	6	4	0	11	3	0	14	11	29	0	8	1	3	8	10	1	4	4	9	15
19	4	23	0	0	0	16	17	0	46	7	1	8	22	0	0	8	1	2	13	0
1	11	5	0	1	2	12	22	0	16	1	3	2	13	0	5	7	0	0	11	4
1	0	11	0	1	3	23	30	1	0	0	18	0	0	8	0	7	1	0	1	2
13	3	15	0	3	0	13	3	0	16	10	8	9	1	2	10	1	0	5	26	11
4	4	1	0	1	0	4	1	1	5	6	0	2	9	3	7	5	7	2	0	4
20	19	2	0	3	0	2	12	2	1	1	12	4	0	11	3	9	0	0	4	26
3	0	0	0	2	0	3	19	1	1	1	0	7	0	1	4	7	1	3	5	18
5	7	4	0	3	1	0	0	5	2	0	0	2	7	11	11	9	3	9	8	6
9	30	6	4	2	7	0	0	0	0	0	13	9	0	1	8	0	9	0	0	16
1	18	11	0	0	0	1	0	11	11	5	3	6	0	0	0	18	1	2	2	6
2	1	6	3	4	4	13	36	1	13	4	10	1	1	0	1	17	0	2	4	13
13	3	12	2	3	0	4	12	0	6	2	28	0	0	0	3	11	0	0	31	24
20	6	8	2	1	9	0	7	0	10	18	7	4	2	2	2	3	0	0	12	17
7	14	29	6	4	0	2	31	3	3	25	1	0	1	2	8	4	5	1	4	9
17	22	2	10	6	4	0	2	0	3	9	0	11	8	2	10	8	1	3	16	14
2	5	9	0	14	4	2	0	21	1	19	20	3	3	14	4	6	1	0	14	18
10	19	10	1	2	0	7	8	24	11	15	14	2	9	12	5	3	0	0	23	11
8	29	0	0	0	0	4	3	1	2	11	1	6	4	2	6	0	4	19	3	3
6	11	8	0	0	5	18	7	0	2	10	4	2	0	5	6	22	0	0	12	2
26	6	7	0	0	1	7	15	5	0	14	2	6	6	4	1	5	2	6	6	0
4	3	29	0	0	1	12	12	0	0	0	2	1	4	0	8	2	12	10	3	2
1	19	12	0	0	11	6	22	1	1	0	5	4	0	1	19	8	2	4	53	1
10	25	0	4	0	13	4	23	12	4	6	17	17	0	0	3	4	1	7	12	8
6	16	2	9	0	1	19	12	0	24	5	38	6	2	8	1	4	0	0	5	1
0	20	21	0	5	1	0	9	1	26	35	13	3	1	3	6	6	1	5	9	13
9	7	5	2	0	9	0	14	0	0	0	39	0	0	10	8	3	4	0	9	1
4	12	0	5	3	3	0	0	3	0	13	0	0	1	6	1	1	3	3	9	0
4	22	27	1	1	8	10	3	8	5	1	6	12	3	2	0	2	0	0	10	2
12	21	13	2	0	0	0	0	7	0	0	16	0	8	0	4	18	5	2	1	0
0	18	14	1	0	0	1	0	5	6	3	2	12	5	3	8	7	1	1	0	0
2	0	19	3	0	4	0	5	10	27	5	12	1	2	7	10	4	1	0	0	0
1	11	4	3	0	0	14	4	1	14	11	19	1	1	12	2	0	4	5	2	5
5	9	27	2	3	1	10	11	4	0	19	12	0	9	2	0	8	0	2	7	6
5	15	9	3	8	4	2	4	14	7	76	8	2	15	0	7	5	1	9	11	1
23	21	9	1	3	0	14	29	3	1	18	8	2	2	2	6	3	0	9	0	0
0	9	18	7	4	6	14	3	1	0	50	40	0	10	11	1	4	0	3	19	3
9	18	23	8	2	1	3	5	1	55	4	20	0	16	2	5	1	3	17	5	6
12	8	9	0	2	1	3	15	2	34	16	0	0	5	4	7	9	9	2	0	1
9	5	11	3	0	0	30	12	4	38	0	2	1	6	13	4	6	0	4	0	1
18	0	12	7	2	0	11	15	0	39	6	35	2	0	1	3	1	6	0	0	0
35	4	26	0	2	0	8	26	4	51	19	0	11	10	1	5	10	1	3	20	12
21	0	22	0	0	0	0	22	1	9	3	1	0	2	6	5	6	5	0	0	3
11	7	12	12	17	1	5	1	2	0	2	0	0	13	7	6	4	3	7	7	5
17	4	11	1	1	0	0	7	0	0	4	0	0	1	0	8	2	1	0	16	5
8	32	22	1	15	3	1	10	0	13	4	22	0	0	5	3	3	1	10	7	15
8	11	16	0	2	3	5	1	1	5	5	3	0	6	0	10	5	1	9	18	15
24	23	4	4	4	0	6	7	0	8	0	2	7	2	0	5	10	1	0	8	8
2	2	8	1	7	0	2	18	1	2	1	11	2	4	2	8	2	0	5	2	0
11	23	2	4	1	0	18	7	0	2	7	15	1	1	0	0	0	3	5	3	2
10	1	0	0	7	0	0	5	0	24	2	2	1	8	8	9	0	5	9	2	1
12	10	4	0	0	1	0	3	0	40	10	0	6	0	3	9	3	0	11	1	2
13	19	7	0	12	0	0	6	0	1	20	20	1	0	21	13	1	0	20	1	1
2	6	13	9	1	0	0	8	4	11	1	0	0	7	2	3	1	0	2	2	5
21	9	8	0	8	0	2	7	5	0	0	0	4	2	1	0	1	0	0	0	7
22	28	29	7	17	0	1	0	6	0	4	30	0	3	6	2	2	0	0	0	5
8	32	0	0	6	2	19	20	26	0	2	4	2	4	0	15	8	0	3	7	4
20	7	7	0	1	17	6	5	0	16	0	1	1	3	5	10	4	1	8	16	5
9	16	0	10	0	1	0	15	4	1	17	1	0	1	6	7	2	0	0	4	0
9	26	15	9	0	5	16	10	0	1	1	30	0	12	1	2	5	4	0	6	1
21	9	7	3	1	8	3	14	0	28	15	4	2	4	3	6	0	3	3	20	1
6	8	29	16	1	0	2	4	8	0	0	9	2	0	5	0	1	0	0	1	0
18	11	25	0	0	11	10	16	40	12	31	20	11	0	3	0	9	2	2	0	0
14	0	30	2	0	1	14	20	7	4	17	4	3	0	2	2	10	0	3	8	12
10	28	14	6	0	0	5	4	16	23	15	15	0	1	5	0	6	0	6	1	3
11	15	5	0	1	6	0	12	0	8	0	7	3	0	2	0	1	0	3	0	8
13	0	19	3	0	1	0	10	12	6	16	0	4	0	21	1	9	2	3	10	9
10	19	4	4	2	7	4	11	0	0	6	14	2	10	1	2	6	1	0	6	13
32	23	1	1	1	5	13	2	4	23	19	18	6	1	11	5	12	3	0	5	6
26	3	0	3	0	4	0	37	27	1	22	2	1	0	4	2	20	1	3	8	5
1	10	9	0	0	4	0	6	26	0	1	0	3	0	1	19	6	1	8	0	2
10	5	0	6	12	4	0	4	0	21	2	0	1	1	3	14	3	0	24	7	0
16	13	9	0	3	4	1	9	0	1	2	4	3	2	1	0	5	10	11	0	6
9	3	14	0	1	12	1	14	5	2	9	0	1	23	3	4	3	8	14	14	3
4	0	0	9	1	3	0	8	5	19	13	26	0	4	3	13	5	8	5	12	0
7	8	13	6	16	0	7	7	7	2	9	0	0	0	9	3	10	0	0	0	5
11	7	1	11	1	0	18	10	34	9	6	1	2	5	12	6	4	6	5	0	0
2	1	10	0	0	1	1	13	8	14	0	10	9	0	9	6	2	1	0	0	1
3	8	0	1	0	0	0	13	1	14	4		2	0	0	1	5	1	27	5	3
10	15	0	1	3	0	18	10	2	5	0		9	3	3	4	13	3	1	1	2
6	23	40	0	4	0	2	11	9	7	21		7	0	0	4	4	3	7	3	1
15	16	2	5	0	2	5	16	25	1	7		14	1	0	3	8	1	6	7	1
19	24	1	8	0	3	6	5	15	13	0		0	9	0	3	8	4	3	7	0
18	7	28	0	5	5	11	27	0	0	3		0	0	4	4	7	7	3	12	0
11	4	15	6	6	5	5	32	0	4	12		4	15	1	11	9	0	7	1	0
20	21	20	9	0	3	3	0	3	0	0		0	2	0	6	0	0	0	1	0
15	14	11	2	4	0	4	23	2	7	1		24	0	0	9	13	0	9	4	0
10	24	15	0	2	5	16	29	8	8	10		16	17	0	4	9	0	0	2	0
5	4	26	4	0	1	18	8	1	24	2		5	2	9	0	13	1	5	7	1
0	20	0	6	1	4	0	25	9	10	0		1	0	0	1	1	1	6	0	0
13	6	7	5	0	5		4	1	21	1		6	2	6	7	2	1	4	15	8
15	0	10	5	0	3		10	2	9	3		7	5	3	6	3	0	0	6	12
12	13	2	5	0	0		8	10	1	13		0	0	3	16	1	6	2	6	14
4	10	15	5	0	0		4	0	0	4		7	0	0	9	3	0	6	5	3
1	32	1	0	0	1		16	16	2	3		4	0	3	4	3	2	1	7	3
9	15	0	1	2	1		15	17	11	7			4	1	6	6	0	3	4	0
14	11	27	1	14	5		22	16	0	7			0	8	4	10	4	6	2	13
17	8	0	0	1	0		2		9	3			1	0	5	10	5	3	5	9
8	8	15	0	0	1		15		2	0			2	0	3	2	0	4	8	0
6	0	23	1	2	0		20		1	4			5	20	4	7	4	0	6	8
3	0	15	5	7	2		4		6	1			2	5	6	4	8	4	2	3
25	30	2	8	4	1		31		0	13			2	6	6	5	0	0	15	18
18	29	10	9	2	8		5		2	10			0	1	0	1	2	4	7	3
4	8	1	3	1	4		10		0	5			8	8	3	7	0	14	6	0
19	37	0	4	5	0		17		2	15			13	11	7	7	3	0	15	6
24	2	1	1	0	7		11		12	3			3	10	7	4	0	7	7	2
9	2	0	2	0	2		21		1	11			10	19	4	2	1	6	6	1
22	0	10	10	1	1		1		1	17			3	10	6	0	2	2	1	4
1	7	8	1	0	0		16		0	1			1	0	10	0	0	2	4	4
3	13	6	4	1	0		15		3	0			4		7	11	0	0	4	1
3	1	13	1	0	9		17		10	4			2		11	10	6	12	2	0
0	2	7	2	2	0		23		4	4			0		6	2	2	6	0	0
13	1	14	0	0	0		14		2	0			0		0	2	0	8	2	7
0	32	25	0	5	0		2		1	1			2		23	5		0	6	3
6	12	1	2	1	1		19		0	16			7		16	5		1	2	1
1	2	0	0	0	3		2		0	37			3		12	7		3	0	2
25	18	7	3	10	0		3		0	1			0		6	2		2	0	4
10	0	16	0	2	1		12		0	36			0		13	9		7	4	5
15	22	1	1	1	1		5		0	6			1		7	5		15	4	3
0	10	7	0	1	2		21		11	9			2			6		9	2	8
13	22	14	1	1	1		17		0	5			11			1		11	8	0
13	14	21	0	0	6		0		1	12			8			1		4	4	4
8	23	0	0	1	1		20		2	20			0			1		9	4	7
15	6	1	1	0	6		0		17	7			0			1		0	7	17
12	20	27			0		26		0	4			27			0		18	8	26
0	25	2			0		7		2	0			23			4		3	2	4
20	22	8			4		23		1	15			9			9		3	9	29
30	27	14			2		24		0	8			6			13		0	3	0
17	17	19			0		35		23	8			6			7		0	5	8
8	28	14			7		0		18	0			2			6		0	3	0
1	7	12			17		0		4	15			1			8		8	4	7
16	32	0			18		5		19	14			2			6		4	3	12
7	14	1			1		13		5	16			0			1		13	17	1
0	9	31			20		1		12	0			0			2		6	0	0
0	11	8			16		0		9	0			2			5		11	22	0
3	20	5			2		3		0	3			4			1		11	1	0
24	8	12			19		6		0	2			0					11	5	0
5	3	9			5		3		3	8			11					4	5	0
16	0	35			4		0		8	0			0					3	14	0
1	15	19			0		3		4	13			5					2	21	4
11	24	7			0		5			8			12					3	17	3
0	7				0		3			0			6					4	15	7
9	6				0		0			11			10					2	10	0
21	11				0		0			0			0					4	0	6
30	2				2		1			0			0					1	3	1
28	6				0		22			0			0					1	2	7
17	30				5		13			0			0					2	6	2
0	15				7		4			2			0					3	10	7
0	3				5		16			0			1					2	8	5
10	6				20		11			0			2					6	4	18
1	17				13		30			0			1					9	5	8
11	19				0		0			4			0					1	0	10
22	7				0		1			13			0					0	7	19
10	15				9		7			0			2					8	0	17
2	3				1		9			7			0					8	7	11
17	5				0		0			4			3					1	17	2
2	0				0		12			24			3					2	1	0
35	18				5		15			9			3					0	11	0
20	7				0		7			3			0					0	9	8
6	21				0		2			16			2					5	14	4
5	7				1		3			0			2					1	3	5
0	9				16		6			0			5					0	9	2
0	4				0		4			23			0					1	5	3
14	10				5		11			3			0					4	8	7
2	8				1		0			0			3					9	1	9
9	20				0		7			0			1					0	2	22
23	22				1		1			0			5					0	0	6
0	26				1		16			1			0					0	0	2
17	25				23		15			0			0					6	0	3
3	12				5		11			8			0					1	0	3
3	5				10		15			3			1						4	2
20	9				5		24			1			3						1	5
0	4				0		11			0			1						1	1
2	18						6			13			0						7	0
4	13						1			0			2						0	6
2	19						0			26			2						6	6
3	9						9			9			13						20	2
2	4						6			0			11						11	0
0	15						9			15			2						1	0
16	16						11			4			5						19	5
0	13						21			1			4						14	2
1	24						7						25						3	3
3	24						8						18						3	5
17	10						1						1						14	4
9	35						8						0						4	9
3							2						0						9	0
14							14						0						4	1
0							8						5						14	1
0							0						22						12	0
0							2						12						7	8
0							5						6						19	9
13							2						0						9	4
2							5						1						4	6
24							11						12						2	1
31							27						19						18	0
14							37						5						2	5
9							6						13						14	8
16							34						11						11	4
0							20						1						14	4
15							11						17						0	0
6							16						36						16	7
1							11						1						3	5
6							4						2						18	2
7							26						0						1	0
													2						6	6
													0						6	8
													1						3	10
													16						3	2
													1						0	6
													0						4	10
													2						1	16
													1						2	11
													0						22	0
													16						21	12
													0						0	8
													0							29
													11							2
													10							0
													10
													12
													1
													4
													3
													1
													1
													8
													15
													7
													11
													7
