# Supplementary material for: Shieldin and CST co-orchestrate DNA polymerase-dependent tailed-end joining reactions independently of 53BP1-governed repair pathway choice
Source: Nat Struct Mol Biol. 2024 Sep 3;32(1):86–97. doi: 10.1038/s41594-024-01381-9 (PMC11753365; doi:10.1038/s41594-024-01381-9)
Supplement: Supplementary file 15 — Statistical source data. [file 41594_2024_1381_MOESM15_ESM.xlsx]

## Sheet: Ext. Data Figure 6A
Breaks/metaphase 24hrs DMSO
Repeat 1									Repeat 2									Repeat 3
BARD DMSO	BARD IAA	53BP1 DMSO	53BP1 IAA	S3 CL5 DMSO	S3 CL5 IAA	S3 C34 DMSO	S3 C34 IAA		BARD DMSO	BARD IAA	53BP1 DMSO	53BP1 IAA	S3 CL5 DMSO	S3 CL5 IAA	S3 C34 DMSO	S3 C34 IAA		BARD DMSO	BARD IAA	53BP1 DMSO	53BP1 IAA	S3 CL5 DMSO	S3 CL5 IAA	S3 C34 DMSO	S3 C34 IAA
0	0	0	0		0	0	0		0	0	0	0	0	0	0	0		0	0	0	0	0	0	1	0
0	0	0	0	0	0	0	0		0	0	0	0	0	0	0	2		0	0	0	1	0	0	0	0
0	0	0	0		0	0	0		0	0	0	0	1	0	0	0		0	0	0	0	0	0	0	0
0	0	0	0	0		0	0		0	0	0	0	0	0	0	0		0		0	0	0	0	0	0
0	0	0	0		0	0	0		0	0	0	0	0	0	0	0		0	0	0	0	0	0	1	0
0	0	0	0		0	0	0		0	0	0	0	0	0	0	0		0	0	0	0	0	2	0	3
0		0	0	0	0	0	0		0	0	0	0	0	0	0	1		0	0	3	1	0	0	0	1
	0		0	0		0	0		0	0	0	0	1	0	0	0		0	0	0	0	0	0	0	0
0	0	0	1		0		0		0	0	0	0	0	0	0	0		0	0	0	1	0	0	0	0
0	0	0	0	0	0	0	0		0	0	0	0	0	0	0	0		0	0	0	0	0	0	0	0
0	3	0	0				2		0	1	0	1	1	0	0	0		0	0	0	0	0	0	0	0
0	0	0	0				0		0	1	0	0	1	1	0	0		0	0	0	0	0	0	0	0
0	0	0	0		1	0			0	0	0	0	0	0	0	0		0	0	0	0	0	0	0	0
0	0	0	0		0	0	0		0	0	0		0	0	0	0		0	0	0	0	0	0	0	1
0	0	0	0	0	0	0			0	1	0	0	0	0	0	0			0	1	0	0	0	0	0
0	0	0	0	0	1	0	0		0	0	0	0	0	0	0	1		0	0	0	0	0	0	0	0
0	0	0	0	2	0	0	0		0	0	0	0	1	1	0	0		0		0	0	0	1	0	0
	1	0	0		0	0	0		0	1	0	0	5	0	0	0		0	0	2	0	0	0	0	0
		0	0	0	0	0	0		0	1	0	0	0	0	0	0		0	0	3	0	0	0	0	0
0	0	0	0	0	0	0	0		0	0	0	0	1	0	0	0		0	0	1	0	0	0	0	0
0	0	0		0	0		0		0	0	0	0	0	0	0	0		0	0	0	0	0	0	2	0
	2	0	0	0	0	0	0		0	1	0	0	0	0	0	0		0	1	1	2	0	2	0	0
0		0	0		0	0	0		0	0	0	0	2	0	0	0		0	2	0	0	0	0	0	0
		0	0		0	0	0		0	0	0	0	0	0	0	0		0	0	0	0	0	0	0	1
0	0	0	0	0	0	0	0		0	0	0	0	0	0	0	0		0	0	0	0	0	0	0	0
0	0	0	0	0		0	0		0	1	0	0	1	0	0	0		0	0	0	0	0	1	1	0
0	0	0	0	0			0		0	0	0	0	0	0	0	0		0	0	1	1	1	0	0	0
0	0	0	0		0	0	0		0	0	0	0	2	0	0	0		0	0	0	0	0	0	0	0
	0	0	0	0	0	0	0		0	0	0	0	0	0	0	0		0	0	0	0	0	0	0	0
0	0	0	0	0		0	0		0	2	0	0	3	0	1	0		0	0	0	0	0	0	0	0
0	0	0	0	0	0	0	0		0	0	0	0	1	0	0	0		0	0	1	0	0	0	2	0
0	0	0	0	0	0	0			0	0	0	0	2	0	0	0		1	0	0	0	0	0	1	0
0	0	0	0		0		0		0	0	0	0	0	0	0	0		0	0	0	1	0	0	0	0
0	0	0	0	0	0	0	0		0	0	0	0	0	0	0	1		0	0	0	3	0	0	0	0
0	0	0	0	0	0	0	0		0	0	0	0	2	0	0	0		0	0	0	1	0	0	0	0
0	0	0	0	0	0		0		0	3	0	0	0	0	0	0		0	0	1	0	0	1	0	0
0	0	0	0	0	0				0	0	0	0	0	0	0	0		0	0	0	0	0	0	0	0
	0	0	0	0	1	0	0		0	2	0	0	0	0	0	0		0	0	1	0	0	0	0	0
0	3	0	0	0	0		0		0	0	0	0	0	0	0	0		0	0	0	0	0	0	0	0
	0	0	0	0	1	0			0	0	0	0	2	0	1	2		0	0	0	0	0	0	0	0
1	0	0	0	0	0	0	0		0	3	0	0	0	0	0	0		1	0	1	0	0	0	0	0
0	0	0	0	0	0	0	0		0	1	0	0	0	0	0	0		0	0	0	0	0	0	0	0
0	0	0	0		0	0	0		0	0	0	0	0	0	0	0		0	0	0	2	0	0	0	0
0	0	0	1	0	0	0	0		0	0	0	0	0	0	0	0		0	0	0	0	0	0	1	0
0	0	0	0	0	0	0	0		0	3	0	0	0	0	0	0		0	0	0	0	0	0	1	0
0	0	0	0	0	1	0			0	1	0	0	0	0	0	0		1	0	0	0	0	0	0	0
0	0	0	0	0	2	0	0		0	0	0	0	0	0	0	0		0	0	0	0	0	0	0	0
0	0	0	0	0	1		0		0	0	0	0	0	0	0	1		0	0	0	0	0	0	0	0
0	0	0	0	0	0	0			0	0	0	0	0	0	0	0		0	0	0	0	0	0	0	0
	0	0	0	0	0		0		0	0	0	0	0	0	0	0		0	0	1	0	0	0	1	0
		0	0	0	0		0		0	0	0	0	0	0	0	0		0	1	1	0	0	0	0	0
	0	0	0	0	0	0	0		0	0	0	0	0	0	0	0		0		0	0	0	0	0	0
	0	0	0	0		0	0		0	0	0	0	5	1	0	0		2	0	0	0	0	0	0	0
	0	0	0	0	1	0	0		0	0	0	0	0	0	0	0		0	0	0	0	0	0	0	0
	0	0	0	0	0	0	0		0	0	0	0	0	1	0	0		0	0	0	0	0	0	0	0
		0		0	0		0		0	1	0	0	0	0	0	3		0	0	1	0	0	0	0	0
	0	0		0	0				0	0	1	0	1	0	0	0		0	0	0		2	0	0	0
	0	0			0		0		0	0	0	0	0	0	0	0			2	0		0	0	0	0
	0	0			0		0		0	0		0	0		0	0			0	0		0	0
	0	0					0					0	0		0				1	0			0
	0						0					0							0				0
	0																		0
	0																		0
	0																		0
Radials/metaphase 24hrs DMSO
Repeat 1									Repeat 2									Repeat 3
BARD DMSO	BARD IAA	53BP1 DMSO	53BP1 IAA	S3 CL5 DMSO	S3 CL5 IAA	S3 C34 DMSO	S3 C34 IAA		BARD DMSO	BARD IAA	53BP1 DMSO	53BP1 IAA	S3 CL5 DMSO	S3 CL5 IAA	S3 C34 DMSO	S3 C34 IAA		BARD DMSO	BARD IAA	53BP1 DMSO	53BP1 IAA	S3 CL5 DMSO	S3 CL5 IAA	S3 C34 DMSO	S3 C34 IAA
0	0	0	0	0	0	0	0		0	0	0	0	2	0	0	0		0	0	0	0	0	0	0	0
0	0	0	0		0	0	0		0	0	0	0	2	0	0	0		0	1	0	1	0	0	0	0
0	0	0	0	0	0	0	0		0	0	0	0	0	0	0	0		0	0	0	0	0	0	0	0
0	0	0	0		0	0	0		0	0	0	0	0	0	0	1		0		0	0	0	0	0	0
0	0	0	0	0		0	0		0	0	0	0	0	0	0	0		0	0	1	0	0	0	0	0
0	0	0	0		0	0	0		0	0	0	0	0	0	0	0		0	0	0	0	0	0	0	0
0	0	0	0		0	0	0		0	0	0	0	0	0	0	0		1	0	0	0	0	0	0	0
0		0	0	0	0	0	0		0	0	0	0	2	0	0	0		0	0	0	0	0	0	0	0
	0		0	0			0		0	0	0	0	0	0	0	0		0	0	0	0	0	0	0	0
0	0	0	0		0	0	0		0	0	0	0	0	0	0	0		0	0	0	0	0	0	0	0
0	0	0	0	0	0		0		0	0	0	0	0	0	0	0		0	0	0	0	0	0	0	0
0	0	0	0				0		0	0	0	0	2	0	0	0		0	0	0	0	0	0	1	0
0	0	0	0			0			0	0	0	0	0	0	0	0		0	0	0	1	0	1	0	0
0	0	0	0		0	0	0		0	0	0		0	0	0	0		0	0	0	0	0	0	0	0
0	0	0	0		0	0			0	0	0	0	2	0	0	0			0	0	0	0	0	0	0
0	0	0	0	0	0	0	0		0	0	0	0	2	0	0	0		0	0	0	0	0	0	0	0
0	0	0	0	0	0	0	0		0	0	0	0	0	0	0	0		0		0	0	0	0	0	0
0	0	0	0	0	0	0	0		0	0	0	0	0	1	0	0		0	0	0	0	0	0	0	0
	0	0	0		0	0	0		0	0	0	0	1	0	0	0		0	0	0	0	0	0	0	0
		0	0	0	0	0	0		0	0	0	0	0	0	0	0		0	0	0	0	0	0	0	0
0	0	0	0	0	0		0		0	0	0	0	1	0	0	0		0	0	0	0	0	0	0	0
0	0	0		0	0	0	0		0	0	0	0	0	0	0	0		0	0	0	0	0	0	0	0
	0	0	0	0	0	0	0		0	0	0	0	3	0	0	0		0	0	1	0	0	0	0	0
0		0	0		0	0	0		0	0	0	0	2	1	0	0		0	0	0	1	0	0	0	0
		0	0		0	0	0		0	0	0	0	1	0	0	0		0	0	0	0	0	0	0	0
0	0	0	0	0	0	0	0		0	0	0	0	6	0	0	0		0	0	0	0	0	0	0	0
0	0	0	0	0			0		0	0	0	0	0	0	0	0		0	0	0	0	0	0	0	0
0	0	0	0	0		0	0		0	0	0	0	1	0	0	0		0	0	0	0	0	0	0	0
0	0	0	0		0	0	0		0	0	0	0	2	0	0	0		0	0	0	0	0	0	0	0
	0	0	0	0	0	0	0		0	0	0	0	0	0	0	0		0	0	0	0	0	0	0	0
0	0	0	0	0		0	0		0	0	0	0	0	0	0	0		0	0	0	0	0	0	0	0
0	0	0	0	0	0	0			0	0	0	0	2	0	0	0		1	0	0	0	0	0	0	0
0	0	0	0	0	0		0		0	0	0	0	0	0	0	0		0	0	0	0	0	0	0	0
0	0	0	0		0	0	0		0	0	0	0	1	0	0	0		0	0	0	0	0	0	0	0
0	0	0	0	0	0	0	0		0	0	0	0	1	0	0	0		0	0	0	0	0	0	0	0
0	0	0	0	0	0		0		0	0	0	0	1	0	0	0		0	0	0	0	0	0	0	0
0	0	0	0	0	0				0	0	0	0	2	0	0	0		0	0	0	0	0	0	0	0
0	0	0	0	0	0	0	0		0	0	0	0	0	0	0	0		0	0	0	0	0	0	0	0
	0	0	0	0	0		0		0	0	0	0	1	0	0	0		0	0	0	0	0	0	0	0
0	0	0	0	0	0	0			0	0	0	0	1	0	0	0		0	0	0	0	0	0	0	0
	0	0	0	0	0	0	0		0	0	0	0	1	0	0	0		0	0	0	0	0	0	0	0
0	0	0	0	0	0	0	0		0	1	0	0	2	1	0	0		0	0	2	0	0	0	1	0
0	0	0	0	0	0	0	0		0	0	0	0	0	1	0	0		0	0	0	0	0	0	0	0
0	0	0	0		0	0	0		0	0	0	0	5	0	0	0		0	0	0	0	0	0	0	0
0	0	0	0	0	0	0	0		0	0	0	0	0	0	0	0		0	0	0	0	0	0	0	0
0	0	0	0	0	0	0			0	0	0	0	0	0	0	0		0	0	0	0	0	0	0	0
0	0	0	0	0	0	0	0		0	0	0	0	0	0	0	0		0	0	0	0	0	0	0	0
0	0	0	0	0	0		0		0	0	0	0	0	0	0	0		0	0	0	0	1	0	0	0
0	0	0	0	0	0	0			0	0	0	0	2	0	0	1		0	0	0	0	0	0	0	0
0	0	0	0	0	0		0		0	0	0	0	2	0	0	0		0	0	0	0	0	1	0	0
0	0	0	0	0	0		0		0	0	0	0	0	0	0	0		0	0	0	0	0	0	0	0
		0	0	0	0	0	0		0	0	0	0	0	0	0	0		0	0	0	0	0	0	0	0
	0	0	0	0	0	0	0		0	0	0	0	4	1	0	0		0	0	0	0	0	0	0	0
	0	0	0	0		0	0		0	0	0	0	0	0	0	0		0	0	0	0	0	0	0	0
	0	0	0	0	0	0	0		0	0	0	0	0	0	0	0		0	0	0	0	0	0	0	0
	0	0	0	0	0		0		0	0	0	0	0	0	0	0		0	0	0	0	0	0	0	0
		0	0	0	0				0	0	0	0	1	0	0	0		0	0	0		0	0	0	0
	0	0		0	0	0	0		0	1	0	0	0	0	0	0			0	0		0	0	0	0
	0	0		0	0	0	0		0	1		0	0		0	0			0	0		0	1
	0	0			0	0	0					0	0		0				0	0			0
	0	0			0	0	0					0							0				0
	0	0				0													0
	0					0													0
	0					0													0
	0					0
	0					0
